# Supplementary material for: Quantitative Changes in the Proteome of Chronically Inflamed Lacrimal Glands From a Sjögren's Disease Animal Model
Source: Invest Ophthalmol Vis Sci. 2025 Apr 17;66(4):44. doi: 10.1167/iovs.66.4.44 (PMC12013672; doi:10.1167/iovs.66.4.44)
Supplement: Supplement 3 [file iovs-66-4-44_s003.xlsx]

## Sheet: Table S3
Supplementary Table S3: List of all 580 proteins with statistically significant expression differences between BALB/c and NOD samples after correction for multiple comparisons (MSqRob algorithm).
Protein ID	Gene/Protein Symbol	Peptides used for DEA contrast: BALB/c vs NOD	Log2 Fold-change	Effect Size	P-value	Adjusted P-value (or q-value)	Significant	Ranking = [SIGN(Log2 Foldchange) × -Log10(adjusted P-value)]
sp|Q8BTM8|FLNA_MOUSE	FLNA	33	2.70727	3.60347	7.19564e-71	1.25924e-67	TRUE	66.8999
sp|P10853|H2B1F_MOUSE:sp|Q8CGP1|H2B1K_MOUSE:sp|Q64478|H2B1H_MOUSE:sp|Q6ZWY9|H2B1C_MOUSE:sp|Q64525|H2B2B_MOUSE	H2BC7;H2BC12;H2BC9;H2BC4;HIST2H2BB	32	3.10126	2.79409	4.52805e-48	1.98102e-45	TRUE	44.7031
sp|P07356|ANXA2_MOUSE	ANXA2	19	2.3476	2.83207	4.57299e-45	1.60055e-42	TRUE	41.7957
sp|P62737|ACTA_MOUSE	ACTA2	19	2.52905	2.28741	1.64917e-36	4.81007e-34	TRUE	33.3178
sp|P62806|H4_MOUSE	H4C1	21	3.10213	2.89084	1.97614e-34	4.94036e-32	TRUE	31.3062
sp|P20152|VIME_MOUSE	VIM	27	2.49308	3.2305	4.89522e-34	1.07083e-31	TRUE	30.9703
sp|P97449|AMPN_MOUSE	ANPEP	31	1.16331	1.51723	6.54821e-32	1.27326e-29	TRUE	28.8951
sp|Q9D0E1|HNRPM_MOUSE	HNRNPM	17	1.80127	2.61359	2.65821e-30	4.65186e-28	TRUE	27.3324
sp|P63260|ACTG_MOUSE:sp|P60710|ACTB_MOUSE	ACTG1;ACTB	38	1.51375	1.8682	3.55105e-30	5.6494e-28	TRUE	27.248
sp|Q61233|PLSL_MOUSE	LCP1	27	2.81283	3.5413	2.88545e-29	4.20795e-27	TRUE	26.3759
sp|O88569|ROA2_MOUSE	HNRNPA2B1	29	1.66856	2.92859	5.9185e-29	7.96721e-27	TRUE	26.0987
sp|Q3U7R1|ESYT1_MOUSE	ESYT1	7	4.3207	5.15427	1.12191e-28	1.40239e-26	TRUE	25.8531
sp|P06151|LDHA_MOUSE	LDHA	18	1.2514	1.94114	4.7634e-27	5.20997e-25	TRUE	24.2832
sp|P26039|TLN1_MOUSE	TLN1	41	1.81523	2.11191	3.6038e-26	3.5037e-24	TRUE	23.4555
sp|Q9WVA4|TAGL2_MOUSE	TAGLN2	8	4.10884	5.88412	1.06171e-25	9.77892e-24	TRUE	23.0097
sp|P17182|ENOA_MOUSE	ENO1	25	2.34897	2.77502	1.4498e-25	1.26857e-23	TRUE	22.8967
sp|Q60710|SAMH1_MOUSE	SAMHD1	11	4.07138	4.55272	6.7978e-25	5.62687e-23	TRUE	22.2497
sp|P63260|ACTG_MOUSE:sp|P60710|ACTB_MOUSE:sp|P62737|ACTA_MOUSE:sp|Q8BFZ3|ACTBL_MOUSE	ACTG1;ACTB;ACTA2;ACTBL2	20	1.49057	2.56283	7.07379e-25	5.62687e-23	TRUE	22.2497
sp|P18760|COF1_MOUSE	CFL1	12	2.79779	2.36621	9.83389e-25	7.48231e-23	TRUE	22.126
sp|P04228|HA2D_MOUSE	H2-AA	4	5.97948	6.36968	5.76899e-23	4.20656e-21	TRUE	20.3761
sp|P63260|ACTG_MOUSE:sp|P60710|ACTB_MOUSE:sp|P62737|ACTA_MOUSE	ACTG1;ACTB;ACTA2	15	1.38204	2.75849	6.34531e-23	4.44171e-21	TRUE	20.3524
sp|P97429|ANXA4_MOUSE	ANXA4	6	2.67352	4.12102	1.40847e-22	9.48007e-21	TRUE	20.0232
sp|Q61781|K1C14_MOUSE	KRT14	17	2.2295	2.84832	3.7062e-22	2.40217e-20	TRUE	19.6194
sp|P16858|G3P_MOUSE	GAPDH	41	2.16336	2.54867	5.66951e-22	3.54345e-20	TRUE	19.4506
sp|P97371|PSME1_MOUSE	PSME1	9	3.08144	2.62875	5.61596e-21	3.38894e-19	TRUE	18.4699
sp|Q80X90|FLNB_MOUSE	FLNB	31	0.820203	1.19335	5.9309e-21	3.45969e-19	TRUE	18.461
sp|O08638|MYH11_MOUSE	MYH11	34	2.05706	2.51626	7.8512e-21	4.43213e-19	TRUE	18.3534
sp|Q8R081|HNRPL_MOUSE	HNRNPL	11	1.64719	2.19402	8.81087e-21	4.81845e-19	TRUE	18.3171
sp|P57780|ACTN4_MOUSE:sp|Q7TPR4|ACTN1_MOUSE	ACTN4;ACTN1	14	1.27773	2.56024	1.59677e-20	8.46771e-19	TRUE	18.0722
sp|Q8R0W0|EPIPL_MOUSE	EPPK1	22	1.44688	1.41469	2.19176e-20	1.12811e-18	TRUE	17.9476
sp|P26443|DHE3_MOUSE	GLUD1	19	1.56233	1.81737	6.13343e-20	3.06672e-18	TRUE	17.5133
sp|Q8VDD5|MYH9_MOUSE:sp|O08638|MYH11_MOUSE:sp|Q6URW6|MYH14_MOUSE	MYH9;MYH11;MYH14	6	2.21385	3.35154	7.25999e-20	3.52916e-18	TRUE	17.4523
sp|Q61656|DDX5_MOUSE	DDX5	13	2.15008	2.40125	9.57519e-20	4.52881e-18	TRUE	17.344
sp|Q9QZQ8|H2AY_MOUSE	MACROH2A1	16	3.19195	4.74778	6.08401e-19	2.73001e-17	TRUE	16.5638
sp|P14733|LMNB1_MOUSE	LMNB1	22	2.88306	3.56346	6.00553e-19	2.73001e-17	TRUE	16.5638
sp|P43276|H15_MOUSE	H1-5	5	5.62331	6.52845	1.40599e-18	6.00117e-17	TRUE	16.2218
sp|Q99KC8|VMA5A_MOUSE	VWA5A	7	1.71206	2.85281	1.51221e-18	6.30087e-17	TRUE	16.2006
sp|P21981|TGM2_MOUSE	TGM2	5	4.05291	3.92607	2.07882e-18	8.46032e-17	TRUE	16.0726
sp|Q922U2|K2C5_MOUSE	KRT5	20	1.44068	2.46507	3.74037e-18	1.48765e-16	TRUE	15.8275
sp|Q9WV32|ARC1B_MOUSE	ARPC1B	5	2.29775	3.77246	6.13593e-18	2.33432e-16	TRUE	15.6318
sp|P61161|ARP2_MOUSE	ACTR2	13	2.21867	2.68273	1.4334e-17	5.33714e-16	TRUE	15.2727
sp|P49312|ROA1_MOUSE	HNRNPA1	8	2.43992	3.59361	4.42475e-17	1.61319e-15	TRUE	14.7923
sp|Q3U0V1|FUBP2_MOUSE	KHSRP	9	1.62482	3.41489	4.83668e-17	1.72739e-15	TRUE	14.7626
sp|Q9JK53|PRELP_MOUSE	PRELP	8	2.60222	2.64384	5.34492e-17	1.87072e-15	TRUE	14.728
sp|Q7TPR4|ACTN1_MOUSE	ACTN1	22	1.41545	1.58971	8.94386e-17	3.06897e-15	TRUE	14.513
sp|P52480|KPYM_MOUSE	PKM	27	1.50957	2.14788	2.19039e-16	7.3715e-15	TRUE	14.1324
sp|P84228|H32_MOUSE:sp|P84244|H33_MOUSE:sp|P68433|H31_MOUSE	H3C2;H3-3A;H3C1	11	3.03554	3.39451	3.74938e-16	1.238e-14	TRUE	13.9073
sp|P00329|ADH1_MOUSE	ADH1	15	2.6451	3.79413	5.18626e-16	1.68073e-14	TRUE	13.7745
sp|P28654|PGS2_MOUSE	DCN	21	1.30301	1.77325	5.59209e-16	1.7793e-14	TRUE	13.7498
sp|Q8VEK3|HNRPU_MOUSE	HNRNPU	22	1.40241	2.06309	6.7949e-16	2.1234e-14	TRUE	13.673
sp|Q6PDM2|SRSF1_MOUSE	SRSF1	7	2.34899	2.44106	7.92757e-16	2.4339e-14	TRUE	13.6137
sp|O55131|SEPT7_MOUSE	SEPTIN7	5	3.1959	3.53523	1.41769e-15	4.27753e-14	TRUE	13.3688
sp|Q8VDD5|MYH9_MOUSE	MYH9	66	1.914	2.39205	1.87394e-15	5.55831e-14	TRUE	13.2551
sp|Q8VDD5|MYH9_MOUSE:sp|O08638|MYH11_MOUSE	MYH9;MYH11	12	2.71655	1.8995	2.07092e-15	6.04017e-14	TRUE	13.219
sp|Q8VDN2|AT1A1_MOUSE	ATP1A1	10	1.79978	2.6328	2.59049e-15	7.43174e-14	TRUE	13.1289
sp|Q02257|PLAK_MOUSE	JUP	17	0.992123	1.37533	2.66613e-15	7.52537e-14	TRUE	13.1235
sp|P10605|CATB_MOUSE	CTSB	8	1.96899	2.41241	2.96175e-15	8.22708e-14	TRUE	13.0848
sp|P26041|MOES_MOUSE	MSN	11	3.54076	2.97323	4.70702e-15	1.28708e-13	TRUE	12.8904
sp|P10107|ANXA1_MOUSE	ANXA1	10	2.93534	3.34312	7.52265e-15	2.02533e-13	TRUE	12.6935
sp|Q99P72|RTN4_MOUSE	RTN4	4	3.62486	4.05573	8.86737e-15	2.3512e-13	TRUE	12.6287
sp|Q9QXS1|PLEC_MOUSE	PLEC	36	1.56265	1.81896	1.47449e-14	3.85127e-13	TRUE	12.4144
sp|P08121|CO3A1_MOUSE	COL3A1	14	1.1961	1.46161	1.52221e-14	3.91744e-13	TRUE	12.407
sp|P70168|IMB1_MOUSE	KPNB1	8	1.38889	2.25377	2.17069e-14	5.50538e-13	TRUE	12.2592
sp|Q9CVB6|ARPC2_MOUSE	ARPC2	7	2.48019	2.60941	2.32188e-14	5.8047e-13	TRUE	12.2362
sp|Q8BG05|ROA3_MOUSE	HNRNPA3	17	1.52693	2.81106	2.61186e-14	6.43768e-13	TRUE	12.1913
sp|O89053|COR1A_MOUSE	CORO1A	6	4.10077	2.80076	3.45321e-14	8.27823e-13	TRUE	12.0821
sp|P42225|STAT1_MOUSE	STAT1	11	2.66611	1.89289	3.41259e-14	8.27823e-13	TRUE	12.0821
sp|Q9DCV7|K2C7_MOUSE	KRT7	14	2.21493	3.79783	3.89928e-14	9.22127e-13	TRUE	12.0352
sp|P13020|GELS_MOUSE	GSN	10	1.99571	2.58599	4.0699e-14	9.49642e-13	TRUE	12.0224
sp|P40124|CAP1_MOUSE	CAP1	21	1.69566	1.9814	4.15756e-14	9.53939e-13	TRUE	12.0205
sp|Q99JY9|ARP3_MOUSE	ACTR3	14	1.98261	1.94974	4.19733e-14	9.53939e-13	TRUE	12.0205
sp|P42208|SEPT2_MOUSE	SEPTIN2	6	2.22752	2.4264	4.85492e-14	1.08924e-12	TRUE	11.9629
sp|P01899|HA11_MOUSE	H2-D1	4	3.98319	5.74953	5.0341e-14	1.11034e-12	TRUE	11.9545
sp|Q60605|MYL6_MOUSE	MYL6	5	1.94725	3.03306	5.07586e-14	1.11034e-12	TRUE	11.9545
sp|O70133|DHX9_MOUSE	DHX9	17	1.99367	1.98733	1.00977e-13	2.12904e-12	TRUE	11.6718
sp|P80315|TCPD_MOUSE	CCT4	14	1.17503	1.40281	1.43726e-13	2.99429e-12	TRUE	11.5237
sp|Q61937|NPM_MOUSE	NPM1	14	1.26887	1.81668	2.39489e-13	4.93066e-12	TRUE	11.3071
sp|Q64523|H2A2C_MOUSE:sp|Q64522|H2A2B_MOUSE:sp|C0HKE5|H2A1G_MOUSE:sp|C0HKE9|H2A1P_MOUSE:sp|C0HKE4|H2A1E_MOUSE:sp|C0HKE8|H2A1O_MOUSE:sp|Q9QZQ8|H2AY_MOUSE	H2AC20;H2AC21;H2AC11;HIST1H2AP;H2AC8;HIST1H2AO;MACROH2A1	12	3.00102	2.59166	2.70874e-13	5.51197e-12	TRUE	11.2587
sp|P58774|TPM2_MOUSE:sp|P58771|TPM1_MOUSE	TPM2;TPM1	3	2.81145	4.78154	2.8977e-13	5.82872e-12	TRUE	11.2344
sp|P29351|PTN6_MOUSE	PTPN6	7	3.12231	3.29914	3.40519e-13	6.6956e-12	TRUE	11.1742
sp|P62962|PROF1_MOUSE	PFN1	15	1.61084	2.31846	5.41514e-13	1.05294e-11	TRUE	10.9776
sp|P63017|HSP7C_MOUSE	HSPA8	46	0.850589	1.03399	7.38046e-13	1.3888e-11	TRUE	10.8574
sp|P56959|FUS_MOUSE	FUS	3	2.67778	4.14306	7.64455e-13	1.42319e-11	TRUE	10.8467
sp|Q61656|DDX5_MOUSE:sp|Q501J6|DDX17_MOUSE	DDX5;DDX17	4	2.22271	3.23094	8.15376e-13	1.50201e-11	TRUE	10.8233
sp|Q61599|GDIR2_MOUSE	ARHGDIB	3	5.7929	7.82603	1.01139e-12	1.84368e-11	TRUE	10.7343
sp|Q6P4T2|U520_MOUSE	SNRNP200	11	1.98908	1.53147	1.44699e-12	2.58391e-11	TRUE	10.5877
sp|P15864|H12_MOUSE:sp|P43277|H13_MOUSE	H1-2;H1-3	2	4.13965	6.50101	1.49701e-12	2.61976e-11	TRUE	10.5817
sp|P63158|HMGB1_MOUSE	HMGB1	3	2.93336	3.89202	1.48817e-12	2.61976e-11	TRUE	10.5817
sp|Q921M3|SF3B3_MOUSE	SF3B3	4	2.70226	3.30989	1.74154e-12	3.01751e-11	TRUE	10.5204
sp|Q61554|FBN1_MOUSE	FBN1	42	2.71345	4.09976	2.02129e-12	3.46789e-11	TRUE	10.4599
sp|Q6IRU2|TPM4_MOUSE	TPM4	3	3.96174	4.09035	2.4667e-12	4.11117e-11	TRUE	10.386
sp|Q8BG05|ROA3_MOUSE:sp|P49312|ROA1_MOUSE	HNRNPA3;HNRNPA1	4	1.73773	3.56196	2.54683e-12	4.16776e-11	TRUE	10.3801
sp|Q9Z2X1|HNRPF_MOUSE	HNRNPF	5	1.47817	2.46074	2.54829e-12	4.16776e-11	TRUE	10.3801
sp|Q8VCW8|ACSF2_MOUSE	ACSF2	8	2.40591	1.89745	3.04377e-12	4.93203e-11	TRUE	10.307
sp|P20152|VIME_MOUSE:sp|P31001|DESM_MOUSE	VIM;DES	2	2.50122	5.30348	3.36808e-12	5.40748e-11	TRUE	10.267
sp|Q60766|IRGM1_MOUSE	IRGM1	3	3.46789	4.16986	3.74479e-12	5.90395e-11	TRUE	10.2289
sp|Q9Z204|HNRPC_MOUSE	HNRNPC	7	2.59954	3.81771	3.98731e-12	6.23017e-11	TRUE	10.2055
sp|P57780|ACTN4_MOUSE	ACTN4	25	0.982924	1.26261	4.79049e-12	7.41891e-11	TRUE	10.1297
sp|Q9D8Y0|EFHD2_MOUSE	EFHD2	4	1.34995	3.03959	4.9953e-12	7.66822e-11	TRUE	10.1153
sp|Q99JI6|RAP1B_MOUSE	RAP1B	3	3.32438	4.32459	8.68613e-12	1.3218e-10	TRUE	9.87883
sp|P05201|AATC_MOUSE	GOT1	6	1.71315	2.04621	9.3481e-12	1.41027e-10	TRUE	9.8507
sp|Q921F2|TADBP_MOUSE	TARDBP	10	1.58168	1.59823	1.14688e-11	1.68659e-10	TRUE	9.77299
sp|P15864|H12_MOUSE:sp|P43277|H13_MOUSE:sp|P43274|H14_MOUSE:sp|P43276|H15_MOUSE	H1-2;H1-3;H1-4;H1-5	4	5.01561	9.74678	1.35974e-11	1.98296e-10	TRUE	9.70269
sp|P43274|H14_MOUSE	H1-4	3	2.05736	5.17023	1.57445e-11	2.2771e-10	TRUE	9.64262
sp|Q61233|PLSL_MOUSE:sp|Q99K51|PLST_MOUSE	LCP1;PLS3	4	2.66156	4.8954	1.81623e-11	2.58407e-10	TRUE	9.5877
sp|Q6WVG3|KCD12_MOUSE	KCTD12	4	2.61843	4.50944	1.93418e-11	2.70786e-10	TRUE	9.56737
sp|P47740|AL3A2_MOUSE	ALDH3A2	31	1.01757	1.51048	2.01783e-11	2.80254e-10	TRUE	9.55245
sp|Q9D6Z1|NOP56_MOUSE	NOP56	6	1.51733	2.13298	2.91342e-11	4.01455e-10	TRUE	9.39636
sp|P28653|PGS1_MOUSE	BGN	10	2.84388	3.46973	3.10127e-11	4.24001e-10	TRUE	9.37263
sp|Q99K48|NONO_MOUSE	NONO	14	1.89482	2.05761	3.83338e-11	5.16032e-10	TRUE	9.28732
sp|P26041|MOES_MOUSE:sp|P26043|RADI_MOUSE:sp|P26040|EZRI_MOUSE	MSN;RDX;EZR	8	2.924	5.02541	4.03683e-11	5.35185e-10	TRUE	9.2715
sp|P26369|U2AF2_MOUSE	U2AF2	6	2.59138	2.90071	4.01859e-11	5.35185e-10	TRUE	9.2715
sp|P29758|OAT_MOUSE	OAT	11	1.21819	1.47732	4.17217e-11	5.4897e-10	TRUE	9.26045
sp|Q64727|VINC_MOUSE	VCL	15	0.816143	1.13651	4.33565e-11	5.66223e-10	TRUE	9.24701
sp|P08752|GNAI2_MOUSE	GNAI2	4	3.23061	2.72886	4.44814e-11	5.76611e-10	TRUE	9.23912
sp|Q62418|DBNL_MOUSE	DBNL	3	2.97032	3.40169	1.09076e-10	1.36345e-09	TRUE	8.86536
sp|P23492|PNPH_MOUSE	PNP	7	0.981987	1.7779	1.16552e-10	1.44657e-09	TRUE	8.83966
sp|P99024|TBB5_MOUSE	TUBB5	5	2.49926	2.23838	1.38595e-10	1.70803e-09	TRUE	8.7675
sp|P43275|H11_MOUSE	H1-1	2	5.10192	4.7287	1.74529e-10	2.10638e-09	TRUE	8.67646
sp|P62827|RAN_MOUSE	RAN	6	1.45895	2.1291	1.97577e-10	2.3521e-09	TRUE	8.62854
sp|P11103|PARP1_MOUSE	PARP1	5	1.36696	2.25209	2.01107e-10	2.36335e-09	TRUE	8.62647
sp|Q62000|MIME_MOUSE	OGN	8	1.76889	1.60448	2.01223e-10	2.36335e-09	TRUE	8.62647
sp|Q9JM76|ARPC3_MOUSE	ARPC3	8	1.62006	1.86115	2.08118e-10	2.42804e-09	TRUE	8.61474
sp|Q99L04|DHRS1_MOUSE	DHRS1	5	2.34176	2.34665	2.40807e-10	2.79081e-09	TRUE	8.55427
sp|Q9JKF1|IQGA1_MOUSE	IQGAP1	37	1.17053	1.22752	2.65646e-10	3.05843e-09	TRUE	8.5145
sp|Q9QYC0|ADDA_MOUSE	ADD1	3	2.06172	3.24848	2.77154e-10	3.17007e-09	TRUE	8.49893
sp|Q91VR2|ATPG_MOUSE	ATP5F1C	11	1.2924	1.39094	2.97495e-10	3.38063e-09	TRUE	8.471
sp|P09405|NUCL_MOUSE	NCL	15	1.76523	2.4152	3.16066e-10	3.56849e-09	TRUE	8.44752
sp|P82198|BGH3_MOUSE	TGFBI	2	3.98237	5.23293	3.25125e-10	3.62401e-09	TRUE	8.44081
sp|P84228|H32_MOUSE:sp|P68433|H31_MOUSE	H3C2;H3C1	2	3.76806	4.27981	3.51058e-10	3.88831e-09	TRUE	8.41024
sp|P26645|MARCS_MOUSE	MARCKS	3	2.58783	3.42264	3.58248e-10	3.94298e-09	TRUE	8.40418
sp|Q64523|H2A2C_MOUSE:sp|Q64522|H2A2B_MOUSE:sp|C0HKE5|H2A1G_MOUSE:sp|C0HKE9|H2A1P_MOUSE:sp|C0HKE4|H2A1E_MOUSE:sp|C0HKE8|H2A1O_MOUSE	H2AC20;H2AC21;H2AC11;HIST1H2AP;H2AC8;HIST1H2AO	14	2.60298	1.93917	3.70804e-10	4.05567e-09	TRUE	8.39194
sp|P47757|CAPZB_MOUSE	CAPZB	6	1.47544	3.0185	3.80393e-10	4.13471e-09	TRUE	8.38356
sp|Q04857|CO6A1_MOUSE	COL6A1	22	2.03569	2.85806	4.34979e-10	4.67002e-09	TRUE	8.33068
sp|P47753|CAZA1_MOUSE	CAPZA1	6	1.37181	1.88111	5.92413e-10	6.32148e-09	TRUE	8.19918
sp|Q01149|CO1A2_MOUSE	COL1A2	27	1.58337	2.10888	6.52728e-10	6.92287e-09	TRUE	8.15971
sp|Q08091|CNN1_MOUSE	CNN1	2	2.68057	4.05623	7.91177e-10	8.29078e-09	TRUE	8.0814
sp|P15864|H12_MOUSE	H1-2	3	3.33129	2.97209	1.04606e-09	1.07682e-08	TRUE	7.96786
sp|Q9EQK5|MVP_MOUSE	MVP	18	1.16236	1.37495	1.07698e-09	1.10217e-08	TRUE	7.95775
sp|Q3THE2|ML12B_MOUSE:sp|Q9CQ19|MYL9_MOUSE	MYL12B;MYL9	5	2.5781	3.02652	1.1577e-09	1.17392e-08	TRUE	7.93036
sp|Q9EQH2|ERAP1_MOUSE	ERAP1	6	2.57996	2.96987	1.2736e-09	1.28092e-08	TRUE	7.89248
sp|Q62093|SRSF2_MOUSE	SRSF2	6	1.73383	1.97798	1.83537e-09	1.81463e-08	TRUE	7.74121
sp|Q62261|SPTB2_MOUSE	SPTBN1	53	0.955144	1.14002	2.68138e-09	2.63619e-08	TRUE	7.57902
sp|P68372|TBB4B_MOUSE:sp|P99024|TBB5_MOUSE:sp|Q9CWF2|TBB2B_MOUSE:sp|Q7TMM9|TBB2A_MOUSE:sp|Q9D6F9|TBB4A_MOUSE:sp|Q9ERD7|TBB3_MOUSE:sp|Q922F4|TBB6_MOUSE	TUBB4B;TUBB5;TUBB2B;TUBB2A;TUBB4A;TUBB3;TUBB6	13	1.06987	1.13652	2.9586e-09	2.89249e-08	TRUE	7.53873
sp|Q60668|HNRPD_MOUSE	HNRNPD	3	2.23599	3.46833	2.97781e-09	2.89509e-08	TRUE	7.53834
sp|Q3THE2|ML12B_MOUSE	MYL12B	2	3.02803	4.06765	3.00135e-09	2.90186e-08	TRUE	7.53732
sp|Q9D8C4|IN35_MOUSE	IFI35	2	3.04227	4.29865	3.25007e-09	3.12507e-08	TRUE	7.50514
sp|P43277|H13_MOUSE	H1-3	3	3.12583	3.2582	3.59284e-09	3.41711e-08	TRUE	7.46634
sp|Q9R0X4|ACOT9_MOUSE	ACOT9	3	3.39514	3.57443	3.86549e-09	3.6397e-08	TRUE	7.43893
sp|Q9D379|HYEP_MOUSE	EPHX1	8	1.10014	1.51987	3.86848e-09	3.6397e-08	TRUE	7.43893
sp|P16546|SPTN1_MOUSE	SPTAN1	63	0.882013	1.02831	4.04739e-09	3.78767e-08	TRUE	7.42163
sp|P59999|ARPC4_MOUSE	ARPC4	5	2.88713	3.46985	4.83031e-09	4.4963e-08	TRUE	7.34714
sp|Q8VIJ6|SFPQ_MOUSE	SFPQ	9	1.57315	1.71222	5.69346e-09	5.27172e-08	TRUE	7.27805
sp|Q9WTI7|MYO1C_MOUSE	MYO1C	17	0.911214	0.931054	6.77754e-09	6.17744e-08	TRUE	7.20919
sp|O08553|DPYL2_MOUSE	DPYSL2	6	2.28204	1.81533	6.87157e-09	6.2307e-08	TRUE	7.20546
sp|Q9DB20|ATPO_MOUSE	ATP5PO	15	0.839415	1.0041	7.03679e-09	6.34762e-08	TRUE	7.19739
sp|Q9CPW4|ARPC5_MOUSE	ARPC5	3	2.27373	3.01896	7.18364e-09	6.44686e-08	TRUE	7.19065
sp|P60766|CDC42_MOUSE	CDC42	7	1.16734	1.55941	7.80215e-09	6.96621e-08	TRUE	7.157
sp|Q61029|LAP2B_MOUSE	TMPO	5	2.6194	2.74978	8.49067e-09	7.46667e-08	TRUE	7.12687
sp|P31428|DPEP1_MOUSE	DPEP1	4	2.2654	2.25865	8.85283e-09	7.74622e-08	TRUE	7.11091
sp|P32067|LA_MOUSE	SSB	4	1.18273	2.24653	9.01372e-09	7.84777e-08	TRUE	7.10525
sp|Q9ESX5|DKC1_MOUSE	DKC1	4	2.07284	2.34365	9.86593e-09	8.50512e-08	TRUE	7.07032
sp|Q9CWK8|SNX2_MOUSE	SNX2	7	1.40367	1.56986	1.06425e-08	9.12962e-08	TRUE	7.03955
sp|Q64521|GPDM_MOUSE	GPD2	5	1.70838	1.9422	1.0706e-08	9.1393e-08	TRUE	7.03909
sp|P06800|PTPRC_MOUSE	PTPRC	3	3.55167	2.94849	1.13654e-08	9.65511e-08	TRUE	7.01524
sp|Q99LB2|DHRS4_MOUSE	DHRS4	18	0.894189	1.44301	1.21921e-08	1.03074e-07	TRUE	6.98685
sp|P84091|AP2M1_MOUSE	AP2M1	2	2.87917	3.56035	1.29585e-08	1.09026e-07	TRUE	6.96247
sp|P61979|HNRPK_MOUSE	HNRNPK	23	0.839654	1.07394	1.49002e-08	1.2358e-07	TRUE	6.90805
sp|P62874|GBB1_MOUSE:sp|P62880|GBB2_MOUSE	GNB1;GNB2	6	1.46324	1.68575	1.89289e-08	1.56252e-07	TRUE	6.80617
sp|Q9EQU5|SET_MOUSE	SET	6	2.13168	1.63979	2.1633e-08	1.76905e-07	TRUE	6.75226
sp|P24452|CAPG_MOUSE	CAPG	3	3.13848	4.37105	2.2951e-08	1.8681e-07	TRUE	6.7286
sp|P49183|DNAS1_MOUSE	DNASE1	11	1.67685	1.96875	2.70984e-08	2.19547e-07	TRUE	6.65847
sp|P80317|TCPZ_MOUSE	CCT6A	10	1.03473	1.20934	2.94727e-08	2.37683e-07	TRUE	6.624
sp|O08583|THOC4_MOUSE	ALYREF	2	3.75804	3.98513	2.96205e-08	2.37779e-07	TRUE	6.62383
sp|P48678|LMNA_MOUSE	LMNA	33	1.15487	1.99348	3.46428e-08	2.74321e-07	TRUE	6.56174
sp|P08071|TRFL_MOUSE	LTF	15	1.48155	1.62217	3.64234e-08	2.85834e-07	TRUE	6.54389
sp|P84228|H32_MOUSE:sp|P84244|H33_MOUSE	H3C2;H3-3A	3	5.57925	6.14771	3.8102e-08	2.97672e-07	TRUE	6.52626
sp|Q60597|ODO1_MOUSE	OGDH	18	1.25928	1.35806	3.88422e-08	3.02106e-07	TRUE	6.51984
sp|P42932|TCPQ_MOUSE	CCT8	15	0.823493	1.53119	4.32112e-08	3.31665e-07	TRUE	6.4793
sp|P97805|FAM3D_MOUSE	FAM3D	4	1.476	2.04111	4.70052e-08	3.5921e-07	TRUE	6.44465
sp|Q99LR1|ABD12_MOUSE	ABHD12	3	2.93083	2.74575	5.29359e-08	4.02773e-07	TRUE	6.39494
sp|P17710|HXK1_MOUSE	HK1	6	1.68489	1.98512	5.47415e-08	4.14708e-07	TRUE	6.38226
sp|Q3TEA8|HP1B3_MOUSE	HP1BP3	6	1.97364	1.97362	5.80952e-08	4.38218e-07	TRUE	6.35831
sp|Q8K310|MATR3_MOUSE	MATR3	6	1.18955	1.61231	6.00173e-08	4.50773e-07	TRUE	6.34604
sp|P0C0S6|H2AZ_MOUSE:sp|Q3THW5|H2AV_MOUSE	H2AZ1;H2AZ2	4	3.02397	3.01184	6.39123e-08	4.75943e-07	TRUE	6.32245
sp|Q8CI94|PYGB_MOUSE	PYGB	4	2.67757	3.27049	6.55345e-08	4.82411e-07	TRUE	6.31658
sp|P50396|GDIA_MOUSE	GDI1	3	2.25679	2.61292	6.56078e-08	4.82411e-07	TRUE	6.31658
sp|P26039|TLN1_MOUSE:sp|Q71LX4|TLN2_MOUSE	TLN1;TLN2	2	1.49969	3.42355	6.82574e-08	4.95645e-07	TRUE	6.30483
sp|Q64523|H2A2C_MOUSE:sp|Q64522|H2A2B_MOUSE:sp|Q9QZQ8|H2AY_MOUSE	H2AC20;H2AC21;MACROH2A1	4	3.56249	2.01192	6.82136e-08	4.95645e-07	TRUE	6.30483
sp|P01837|IGKC_MOUSE	IGKC	10	1.75969	1.83972	7.38831e-08	5.33445e-07	TRUE	6.27291
sp|E9Q7G0|NUMA1_MOUSE	NUMA1	14	1.24385	0.995361	7.40727e-08	5.33445e-07	TRUE	6.27291
sp|Q9Z1N5|DX39B_MOUSE	DDX39B	5	1.2993	2.20272	7.46468e-08	5.35377e-07	TRUE	6.27134
sp|Q3V3R1|C1TM_MOUSE	MTHFD1L	3	2.4112	2.53978	7.58152e-08	5.41537e-07	TRUE	6.26637
sp|P26040|EZRI_MOUSE	EZR	6	1.44809	1.97002	1.01326e-07	7.15005e-07	TRUE	6.14569
sp|Q99JY3|GIMA4_MOUSE	GIMAP4	2	4.24323	3.39006	1.23869e-07	8.70568e-07	TRUE	6.0602
sp|O35286|DHX15_MOUSE	DHX15	6	2.48455	1.93943	1.55141e-07	1.07737e-06	TRUE	5.96764
sp|P01887|B2MG_MOUSE	B2M	2	2.66309	4.89951	1.62417e-07	1.12344e-06	TRUE	5.94945
sp|Q9QZZ6|DERM_MOUSE	DPT	4	1.62744	2.54286	1.69179e-07	1.1656e-06	TRUE	5.93345
sp|Q61735|CD47_MOUSE	CD47	2	3.22781	3.00934	1.86919e-07	1.2728e-06	TRUE	5.89524
sp|Q9WUM3|COR1B_MOUSE	CORO1B	2	1.93942	3.33893	1.95912e-07	1.32886e-06	TRUE	5.87652
sp|Q61781|K1C14_MOUSE:sp|Q9Z2K1|K1C16_MOUSE	KRT14;KRT16	5	2.14946	3.1235	2.2189e-07	1.48209e-06	TRUE	5.82913
sp|P97315|CSRP1_MOUSE	CSRP1	6	0.946351	1.48987	2.24186e-07	1.49173e-06	TRUE	5.82631
sp|Q9D883|U2AF1_MOUSE	U2AF1	3	2.54657	2.69507	2.28345e-07	1.51365e-06	TRUE	5.81997
sp|Q9CX86|ROA0_MOUSE	HNRNPA0	2	4.22975	5.03058	2.52217e-07	1.65311e-06	TRUE	5.7817
sp|Q99NB9|SF3B1_MOUSE	SF3B1	7	1.09628	1.45351	2.51343e-07	1.65311e-06	TRUE	5.7817
sp|O08807|PRDX4_MOUSE	PRDX4	2	3.05842	3.42708	2.68583e-07	1.7538e-06	TRUE	5.75602
sp|Q99MQ4|ASPN_MOUSE	ASPN	11	1.59196	1.99844	2.75827e-07	1.79062e-06	TRUE	5.747
sp|Q99020|ROAA_MOUSE	HNRNPAB	6	0.988025	1.44277	2.99506e-07	1.92697e-06	TRUE	5.71513
sp|P84228|H32_MOUSE	H3C2	14	4.14653	2.21284	3.2742e-07	2.08358e-06	TRUE	5.68119
sp|Q8BXZ1|TMX3_MOUSE	TMX3	2	4.873	3.69523	3.36712e-07	2.13202e-06	TRUE	5.67121
sp|Q91WJ8|FUBP1_MOUSE	FUBP1	3	1.94014	2.43656	3.37468e-07	2.13202e-06	TRUE	5.67121
sp|O08810|U5S1_MOUSE	EFTUD2	4	2.05301	2.17006	3.65904e-07	2.30335e-06	TRUE	5.63764
sp|P11983|TCPA_MOUSE	TCP1	8	0.830625	1.16234	3.72376e-07	2.32735e-06	TRUE	5.63314
sp|Q9R233|TPSN_MOUSE	TAPBP	2	3.74458	3.25632	4.07468e-07	2.52861e-06	TRUE	5.59712
sp|P36371|TAP2_MOUSE	TAP2	4	4.38465	3.12245	4.26208e-07	2.63556e-06	TRUE	5.57913
sp|P21619|LMNB2_MOUSE	LMNB2	10	2.53978	2.83945	4.41642e-07	2.72138e-06	TRUE	5.56521
sp|Q9D0T1|NH2L1_MOUSE	SNU13	5	1.22022	1.77873	4.7709e-07	2.90908e-06	TRUE	5.53624
sp|P11087|CO1A1_MOUSE	COL1A1	24	1.24137	1.83767	4.98681e-07	3.03018e-06	TRUE	5.51853
sp|P61957|SUMO2_MOUSE	SUMO2	2	2.75698	2.8629	5.25867e-07	3.17334e-06	TRUE	5.49848
sp|P11679|K2C8_MOUSE:sp|P50446|K2C6A_MOUSE:sp|Q8BGZ7|K2C75_MOUSE:sp|Q3UV17|K22O_MOUSE:sp|Q99M73|KRT84_MOUSE	KRT8;KRT6A;KRT75;KRT76;KRT84	3	1.38393	2.12649	5.34692e-07	3.2155e-06	TRUE	5.49275
sp|Q02788|CO6A2_MOUSE	COL6A2	13	1.69343	2.83114	5.75557e-07	3.44324e-06	TRUE	5.46303
sp|Q9Z2D6|MECP2_MOUSE	MECP2	4	1.76907	2.7573	5.76496e-07	3.44324e-06	TRUE	5.46303
sp|P62141|PP1B_MOUSE:sp|P62137|PP1A_MOUSE:sp|P63087|PP1G_MOUSE	PPP1CB;PPP1CA;PPP1CC	5	0.844717	1.6073	5.98913e-07	3.54087e-06	TRUE	5.45089
sp|P61982|1433G_MOUSE	YWHAG	9	1.24825	1.19219	6.18155e-07	3.64232e-06	TRUE	5.43862
sp|Q62009|POSTN_MOUSE	POSTN	4	2.81608	2.67937	7.40239e-07	4.31806e-06	TRUE	5.36471
sp|Q8VDN2|AT1A1_MOUSE:sp|Q6PIC6|AT1A3_MOUSE:sp|Q64436|ATP4A_MOUSE	ATP1A1;ATP1A3;ATP4A	3	1.82576	3.76501	8.45949e-07	4.85381e-06	TRUE	5.31392
sp|Q921M7|CYRIB_MOUSE	CYRIB	2	3.63419	3.48656	8.55905e-07	4.89488e-06	TRUE	5.31026
sp|Q9Z2N8|ACL6A_MOUSE	ACTL6A	5	1.57208	1.66101	9.45564e-07	5.33786e-06	TRUE	5.27263
sp|Q64523|H2A2C_MOUSE:sp|Q64522|H2A2B_MOUSE:sp|C0HKE5|H2A1G_MOUSE:sp|C0HKE9|H2A1P_MOUSE:sp|C0HKE4|H2A1E_MOUSE:sp|C0HKE8|H2A1O_MOUSE:sp|P0C0S6|H2AZ_MOUSE:sp|Q3THW5|H2AV_MOUSE	H2AC20;H2AC21;H2AC11;HIST1H2AP;H2AC8;HIST1H2AO;H2AZ1;H2AZ2	3	2.32808	6.10746	9.86726e-07	5.55232e-06	TRUE	5.25553
sp|Q7TQI3|OTUB1_MOUSE	OTUB1	5	1.54643	1.66056	9.95655e-07	5.58461e-06	TRUE	5.25301
sp|P97372|PSME2_MOUSE	PSME2	4	3.22079	1.80161	1.03397e-06	5.781e-06	TRUE	5.238
sp|P84244|H33_MOUSE	H3-3A	9	1.77634	1.25558	1.1863e-06	6.56968e-06	TRUE	5.18246
sp|Q8BTM8|FLNA_MOUSE:sp|Q80X90|FLNB_MOUSE	FLNA;FLNB	3	1.81806	2.2481	1.33318e-06	7.31366e-06	TRUE	5.13587
sp|P68372|TBB4B_MOUSE:sp|P99024|TBB5_MOUSE:sp|Q9CWF2|TBB2B_MOUSE:sp|Q7TMM9|TBB2A_MOUSE:sp|Q9D6F9|TBB4A_MOUSE	TUBB4B;TUBB5;TUBB2B;TUBB2A;TUBB4A	10	1.05311	1.0148	1.35907e-06	7.43242e-06	TRUE	5.12887
sp|Q9JM14|NT5C_MOUSE	NT5C	3	1.91658	2.1834	1.66096e-06	8.94362e-06	TRUE	5.04849
sp|Q61792|LASP1_MOUSE	LASP1	6	0.950893	1.37742	1.8844e-06	9.99302e-06	TRUE	5.0003
sp|Q9D8B3|CHM4B_MOUSE	CHMP4B	3	1.52347	2.12596	2.36338e-06	1.22728e-05	TRUE	4.91106
sp|O35639|ANXA3_MOUSE	ANXA3	2	2.80168	3.20771	2.64838e-06	1.3712e-05	TRUE	4.8629
sp|Q501J6|DDX17_MOUSE	DDX17	3	2.25027	2.08226	2.80139e-06	1.44614e-05	TRUE	4.83979
sp|P09055|ITB1_MOUSE	ITGB1	4	1.18882	1.89821	2.89435e-06	1.48974e-05	TRUE	4.82689
sp|Q9CYR0|SSBP_MOUSE	SSBP1	5	1.01689	1.44681	3.40239e-06	1.73087e-05	TRUE	4.76174
sp|Q9WUM4|COR1C_MOUSE	CORO1C	2	2.04072	2.76776	3.44329e-06	1.7466e-05	TRUE	4.75781
sp|Q68FL6|SYMC_MOUSE	MARS1	3	1.44448	1.99912	4.02993e-06	2.03826e-05	TRUE	4.69074
sp|Q07417|ACADS_MOUSE	ACADS	11	0.827418	1.33331	4.90051e-06	2.46434e-05	TRUE	4.6083
sp|P97855|G3BP1_MOUSE	G3BP1	2	2.05299	2.68259	5.02969e-06	2.50768e-05	TRUE	4.60073
sp|O35381|AN32A_MOUSE	ANP32A	2	2.96191	2.5484	5.49065e-06	2.7143e-05	TRUE	4.56634
sp|P49722|PSA2_MOUSE	PSMA2	7	0.830819	1.11399	6.10767e-06	3.00236e-05	TRUE	4.52254
sp|P09528|FRIH_MOUSE	FTH1	12	1.91677	3.38567	6.73808e-06	3.29375e-05	TRUE	4.48231
sp|Q62422|OSTF1_MOUSE	OSTF1	3	2.17955	1.88952	7.68912e-06	3.74818e-05	TRUE	4.42618
sp|Q91V61|SFXN3_MOUSE	SFXN3	2	3.73043	3.94421	7.85721e-06	3.81948e-05	TRUE	4.418
sp|Q3UM45|PP1R7_MOUSE	PPP1R7	7	0.859568	1.22318	8.76799e-06	4.21538e-05	TRUE	4.37516
sp|P08122|CO4A2_MOUSE	COL4A2	4	0.972703	1.62298	9.20843e-06	4.40294e-05	TRUE	4.35626
sp|Q61781|K1C14_MOUSE:sp|Q9QWL7|K1C17_MOUSE	KRT14;KRT17	4	1.1488	1.6257	1.04e-05	4.91893e-05	TRUE	4.30813
sp|O35737|HNRH1_MOUSE:sp|P70333|HNRH2_MOUSE	HNRNPH1;HNRNPH2	2	1.4688	3.0727	1.04694e-05	4.92994e-05	TRUE	4.30716
sp|P70460|VASP_MOUSE	VASP	2	2.18491	2.53318	1.04796e-05	4.92994e-05	TRUE	4.30716
sp|Q3UEB3|PUF60_MOUSE	PUF60	3	1.31673	1.88923	1.06674e-05	5.00482e-05	TRUE	4.30061
sp|Q9D6R2|IDH3A_MOUSE	IDH3A	9	0.882746	0.956711	1.07226e-05	5.01728e-05	TRUE	4.29953
sp|P39054|DYN2_MOUSE	DNM2	5	1.39695	1.41971	1.14971e-05	5.33687e-05	TRUE	4.27271
sp|O89086|RBM3_MOUSE	RBM3	9	1.2611	1.808	1.20101e-05	5.54557e-05	TRUE	4.25605
sp|P68510|1433F_MOUSE	YWHAH	4	3.35298	5.1812	1.34601e-05	6.18247e-05	TRUE	4.20884
sp|O35864|CSN5_MOUSE	COPS5	3	1.86905	2.17334	1.37872e-05	6.31615e-05	TRUE	4.19955
sp|P11031|TCP4_MOUSE	SUB1	2	3.99098	6.95518	1.47225e-05	6.69204e-05	TRUE	4.17444
sp|P28481|CO2A1_MOUSE	COL2A1	3	1.41273	1.72968	1.49153e-05	6.7456e-05	TRUE	4.17098
sp|P19324|SERPH_MOUSE	SERPINH1	6	1.63065	1.51641	1.61811e-05	7.27941e-05	TRUE	4.1379
sp|O55023|IMPA1_MOUSE	IMPA1	2	2.59555	3.2327	1.70145e-05	7.61518e-05	TRUE	4.11832
sp|O88207|CO5A1_MOUSE	COL5A1	3	1.64181	3.31238	1.72557e-05	7.70344e-05	TRUE	4.11332
sp|Q6P5F9|XPO1_MOUSE	XPO1	8	1.08226	1.03283	1.78771e-05	7.96054e-05	TRUE	4.09906
sp|P23198|CBX3_MOUSE	CBX3	2	1.6896	2.73564	1.99915e-05	8.85701e-05	TRUE	4.05271
sp|F8VPU2|FARP1_MOUSE	FARP1	3	1.14261	2.01955	2.10274e-05	9.29241e-05	TRUE	4.03187
sp|Q61093|CY24B_MOUSE	CYBB	2	3.032	3.00028	2.12019e-05	9.34592e-05	TRUE	4.02938
sp|P52760|RIDA_MOUSE	RIDA	3	0.880322	1.76959	2.43454e-05	0.000106778	TRUE	3.97152
sp|Q64523|H2A2C_MOUSE:sp|Q64522|H2A2B_MOUSE	H2AC20;H2AC21	5	3.20455	1.9214	2.51124e-05	0.000109867	TRUE	3.95913
sp|Q99PS0|K1C23_MOUSE	KRT23	4	1.18904	1.53393	2.78314e-05	0.000121157	TRUE	3.91665
sp|Q8C2Q3|RBM14_MOUSE	RBM14	4	1.49475	1.58297	3.02384e-05	0.000131308	TRUE	3.88171
sp|Q8QZY9|SF3B4_MOUSE	SF3B4	2	2.26553	2.32614	3.12511e-05	0.000135036	TRUE	3.86955
sp|Q923D2|BLVRB_MOUSE	BLVRB	4	1.12269	1.48727	3.16482e-05	0.000136415	TRUE	3.86514
sp|O35737|HNRH1_MOUSE	HNRNPH1	2	2.60649	2.18961	3.45085e-05	0.000147653	TRUE	3.83076
sp|P61079|UB2D3_MOUSE:sp|P62838|UB2D2_MOUSE	UBE2D3;UBE2D2	3	1.52646	1.62465	3.54816e-05	0.000151446	TRUE	3.81974
sp|Q61781|K1C14_MOUSE:sp|Q9QWL7|K1C17_MOUSE:sp|Q6IFX2|K1C42_MOUSE	KRT14;KRT17;KRT42	2	2.96815	3.45456	3.59068e-05	0.00015286	TRUE	3.81571
sp|P63260|ACTG_MOUSE:sp|P60710|ACTB_MOUSE:sp|Q8BFZ3|ACTBL_MOUSE	ACTG1;ACTB;ACTBL2	14	1.27126	1.31546	3.68319e-05	0.000156067	TRUE	3.80669
sp|P70372|ELAV1_MOUSE	ELAVL1	2	1.25114	2.10054	3.82932e-05	0.000161868	TRUE	3.79084
sp|A6H584|CO6A5_MOUSE	COL6A5	2	2.71357	2.25125	3.88274e-05	0.00016373	TRUE	3.78587
sp|Q6PB66|LPPRC_MOUSE	LRPPRC	5	1.34073	1.31917	4.04506e-05	0.000168903	TRUE	3.77236
sp|Q8K4Z5|SF3A1_MOUSE	SF3A1	3	1.76514	2.88203	4.36869e-05	0.000181596	TRUE	3.74089
sp|Q9CY64|BIEA_MOUSE	BLVRA	2	2.08224	3.33027	4.51066e-05	0.00018694	TRUE	3.7283
sp|P10518|HEM2_MOUSE	ALAD	4	1.75383	1.50387	4.66933e-05	0.00019272	TRUE	3.71507
sp|Q9DCJ5|NDUA8_MOUSE	NDUFA8	7	0.818131	1.06589	4.68329e-05	0.000192841	TRUE	3.7148
sp|P05784|K1C18_MOUSE:sp|P19001|K1C19_MOUSE:sp|Q6IFX2|K1C42_MOUSE	KRT18;KRT19;KRT42	3	0.992856	1.97268	4.79804e-05	0.000197103	TRUE	3.70531
sp|Q0VBK2|K2C80_MOUSE	KRT80	2	1.84424	2.37128	4.88777e-05	0.000200319	TRUE	3.69828
sp|P97384|ANX11_MOUSE	ANXA11	4	1.06375	1.43665	5.0881e-05	0.000208041	TRUE	3.68185
sp|Q9WV68|DECR2_MOUSE	DECR2	3	1.12619	1.74387	5.26057e-05	0.000214093	TRUE	3.6694
sp|P80318|TCPG_MOUSE	CCT3	12	0.949151	1.32341	5.36791e-05	0.00021745	TRUE	3.66264
sp|Q3TZZ7|ESYT2_MOUSE	ESYT2	3	1.79365	1.72905	5.3983e-05	0.000218176	TRUE	3.66119
sp|Q99JI6|RAP1B_MOUSE:sp|P62835|RAP1A_MOUSE	RAP1B;RAP1A	4	1.78066	2.08494	5.60142e-05	0.000223801	TRUE	3.65014
sp|P15864|H12_MOUSE:sp|P43277|H13_MOUSE:sp|P43274|H14_MOUSE	H1-2;H1-3;H1-4	2	2.54735	2.03721	5.67831e-05	0.000226356	TRUE	3.64521
sp|Q61210|ARHG1_MOUSE	ARHGEF1	4	2.95092	3.13815	5.88472e-05	0.000232552	TRUE	3.63348
sp|O08539|BIN1_MOUSE	BIN1	7	1.30073	1.01206	5.87139e-05	0.000232552	TRUE	3.63348
sp|C0HKE5|H2A1G_MOUSE:sp|C0HKE9|H2A1P_MOUSE:sp|C0HKE4|H2A1E_MOUSE:sp|C0HKE8|H2A1O_MOUSE	H2AC11;HIST1H2AP;H2AC8;HIST1H2AO	4	4.6259	3.70781	5.92522e-05	0.000233539	TRUE	3.63164
sp|Q11136|PEPD_MOUSE	PEPD	4	1.17367	1.38063	6.17819e-05	0.000241876	TRUE	3.61641
sp|O35658|C1QBP_MOUSE	C1QBP	7	1.80178	1.4357	6.28905e-05	0.000245157	TRUE	3.61056
sp|Q6A068|CDC5L_MOUSE	CDC5L	2	1.45	2.16049	6.68541e-05	0.000258838	TRUE	3.58697
sp|P63101|1433Z_MOUSE:sp|P62259|1433E_MOUSE:sp|Q9CQV8|1433B_MOUSE:sp|P68254|1433T_MOUSE:sp|P61982|1433G_MOUSE:sp|P68510|1433F_MOUSE:sp|O70456|1433S_MOUSE	YWHAZ;YWHAE;YWHAB;YWHAQ;YWHAG;YWHAH;SFN	4	1.26206	1.29578	6.89492e-05	0.000265773	TRUE	3.57549
sp|Q05816|FABP5_MOUSE	FABP5	2	3.68549	7.10477	7.00619e-05	0.000269469	TRUE	3.56949
sp|P01872|IGHM_MOUSE	IGHM	12	1.87856	2.14416	7.27464e-05	0.00027918	TRUE	3.55412
sp|P62814|VATB2_MOUSE	ATP6V1B2	9	1.22639	1.47859	7.34139e-05	0.000281125	TRUE	3.5511
sp|P47754|CAZA2_MOUSE	CAPZA2	5	1.25978	1.25961	7.71261e-05	0.000294054	TRUE	3.53157
sp|Q8VDN2|AT1A1_MOUSE:sp|Q6PIC6|AT1A3_MOUSE	ATP1A1;ATP1A3	4	1.45365	1.30132	8.05354e-05	0.000306385	TRUE	3.51373
sp|P00493|HPRT_MOUSE	HPRT1	2	2.15773	2.40341	9.26111e-05	0.000348536	TRUE	3.45775
sp|P16460|ASSY_MOUSE	ASS1	3	2.43495	1.78092	9.58081e-05	0.000359024	TRUE	3.44488
sp|Q9QXX4|CMC2_MOUSE	SLC25A13	7	0.987972	0.936254	9.67041e-05	0.000361607	TRUE	3.44176
sp|Q9CXY6|ILF2_MOUSE	ILF2	2	1.23534	2.45231	0.000101807	0.000379067	TRUE	3.42128
sp|P48025|KSYK_MOUSE	SYK	3	2.51831	1.5981	0.000102683	0.00038071	TRUE	3.41941
sp|Q99JY4|TRABD_MOUSE	TRABD	2	1.30717	2.2139	0.000113278	0.000418221	TRUE	3.37859
sp|P11835|ITB2_MOUSE	ITGB2	2	3.25107	2.31854	0.000114369	0.00042136	TRUE	3.37535
sp|Q99PV0|PRP8_MOUSE	PRPF8	7	1.59083	1.29084	0.000115724	0.000425455	TRUE	3.37115
sp|P28656|NP1L1_MOUSE	NAP1L1	5	0.943258	1.08255	0.000130875	0.000477147	TRUE	3.32135
sp|E9Q557|DESP_MOUSE	DSP	33	1.06589	1.14895	0.000136248	0.000493653	TRUE	3.30658
sp|Q921K8|TCAF2_MOUSE	TCAF2	2	2.63565	1.97627	0.000178894	0.000635021	TRUE	3.19721
sp|Q6PDL0|DC1L2_MOUSE	DYNC1LI2	3	1.27679	1.56965	0.000182936	0.000648052	TRUE	3.18839
sp|Q99MR6|SRRT_MOUSE	SRRT	2	1.83631	2.26957	0.00018831	0.000665742	TRUE	3.17669
sp|P42227|STAT3_MOUSE	STAT3	5	1.34345	1.12044	0.000206232	0.000720372	TRUE	3.14244
sp|Q61781|K1C14_MOUSE:sp|Q9QWL7|K1C17_MOUSE:sp|P19001|K1C19_MOUSE:sp|Q6IFX2|K1C42_MOUSE:sp|Q61414|K1C15_MOUSE	KRT14;KRT17;KRT19;KRT42;KRT15	2	1.48984	2.52109	0.000210342	0.000733263	TRUE	3.13474
sp|Q9CQF3|CPSF5_MOUSE	NUDT21	2	1.66206	2.021	0.000219418	0.000763382	TRUE	3.11726
sp|P54823|DDX6_MOUSE	DDX6	5	0.820387	1.153	0.000221247	0.000768219	TRUE	3.11451
sp|O35350|CAN1_MOUSE	CAPN1	4	1.15837	1.28142	0.00025938	0.000888288	TRUE	3.05145
sp|P97370|AT1B3_MOUSE	ATP1B3	2	1.52699	2.77221	0.000267888	0.000915634	TRUE	3.03828
sp|Q9CU62|SMC1A_MOUSE	SMC1A	3	1.37131	1.68213	0.000272239	0.00092869	TRUE	3.03213
sp|Q9CZN7|GLYM_MOUSE	SHMT2	4	1.3554	1.26459	0.000276105	0.000940046	TRUE	3.02685
sp|P68433|H31_MOUSE	H3C1	2	4.1597	2.97782	0.000288069	0.000975088	TRUE	3.01096
sp|Q00PI9|HNRL2_MOUSE	HNRNPUL2	2	2.30131	2.1456	0.000301178	0.00101553	TRUE	2.99331
sp|Q9JHJ0|TMOD3_MOUSE	TMOD3	5	0.856105	1.14883	0.000375166	0.00124581	TRUE	2.90455
sp|Q80XN0|BDH_MOUSE	BDH1	2	1.48138	1.91772	0.000412825	0.00136568	TRUE	2.86465
sp|O35887|CALU_MOUSE	CALU	8	0.999614	0.81166	0.000455555	0.00149573	TRUE	2.82515
sp|Q9Z1Q5|CLIC1_MOUSE	CLIC1	7	0.821644	1.26124	0.000456624	0.00149643	TRUE	2.82494
sp|A3KMP2|TTC38_MOUSE	TTC38	4	1.55621	1.26688	0.000477873	0.00156314	TRUE	2.806
sp|Q8BH24|TM9S4_MOUSE	TM9SF4	3	1.05734	1.77361	0.000481666	0.0015726	TRUE	2.80338
sp|Q8R0X7|SGPL1_MOUSE	SGPL1	3	1.28235	3.09709	0.000489169	0.00159116	TRUE	2.79829
sp|Q6DFW4|NOP58_MOUSE	NOP58	6	1.27949	1.40113	0.00049811	0.00161724	TRUE	2.79123
sp|P21958|TAP1_MOUSE	TAP1	5	1.5821	1.04307	0.000525498	0.00169986	TRUE	2.76959
sp|Q62203|SF3A2_MOUSE	SF3A2	3	1.54648	1.45373	0.000554912	0.00179169	TRUE	2.74674
sp|P55012|S12A2_MOUSE	SLC12A2	2	1.48592	1.64374	0.000569093	0.00183072	TRUE	2.73738
sp|Q8R574|KPRB_MOUSE	PRPSAP2	3	1.49443	1.38659	0.000578156	0.00185646	TRUE	2.73131
sp|P04441|HG2A_MOUSE	CD74	2	2.12494	1.82644	0.000613351	0.00195513	TRUE	2.70883
sp|P35279|RAB6A_MOUSE	RAB6A	3	0.894737	1.69247	0.000636539	0.00202123	TRUE	2.69438
sp|Q6P069|SORCN_MOUSE	SRI	2	1.532	2.31106	0.000655913	0.00207193	TRUE	2.68363
sp|P21107|TPM3_MOUSE	TPM3	2	1.60743	2.00009	0.000665894	0.00209967	TRUE	2.67785
sp|A1L314|MPEG1_MOUSE	MPEG1	2	1.69375	1.8807	0.000762186	0.00238183	TRUE	2.62309
sp|Q3UTJ2|SRBS2_MOUSE	SORBS2	5	0.885221	2.02806	0.000806027	0.00250987	TRUE	2.60035
sp|P11438|LAMP1_MOUSE	LAMP1	2	1.34196	1.57094	0.000823817	0.00255617	TRUE	2.59241
sp|O54724|CAVN1_MOUSE	CAVIN1	3	1.02931	1.67438	0.000892791	0.00275553	TRUE	2.5598
sp|Q60854|SPB6_MOUSE	SERPINB6	14	0.862605	1.88863	0.000898386	0.00276791	TRUE	2.55785
sp|Q921T2|TOIP1_MOUSE	TOR1AIP1	3	3.0446	3.16083	0.000900822	0.00277054	TRUE	2.55744
sp|Q61897|KT33B_MOUSE	KRT33B	2	2.9125	1.90367	0.000939559	0.00286951	TRUE	2.54219
sp|Q01405|SC23A_MOUSE	SEC23A	2	1.86091	1.64446	0.000981379	0.00299056	TRUE	2.52425
sp|Q8BZ36|RINT1_MOUSE	RINT1	2	2.28928	1.59108	0.000995456	0.00301915	TRUE	2.52012
sp|P15864|H12_MOUSE:sp|P43277|H13_MOUSE:sp|P43274|H14_MOUSE:sp|P43275|H11_MOUSE	H1-2;H1-3;H1-4;H1-1	3	5.56606	13.2635	0.000999428	0.00302595	TRUE	2.51914
sp|F6ZDS4|TPR_MOUSE	TPR	6	0.950386	0.999542	0.00106224	0.00321057	TRUE	2.49342
sp|B1AZP2|DLGP4_MOUSE	DLGAP4	2	1.39816	1.58067	0.00114459	0.00344757	TRUE	2.46249
sp|Q7TSV4|PGM2_MOUSE	PGM2	4	0.85433	1.11196	0.00118773	0.00356524	TRUE	2.44791
sp|Q62426|CYTB_MOUSE	CSTB	3	1.18072	1.38464	0.00128378	0.00383382	TRUE	2.41637
sp|Q06890|CLUS_MOUSE	CLU	2	2.14326	1.71522	0.00130928	0.00388347	TRUE	2.41078
sp|Q64213|SF01_MOUSE	SF1	3	1.26702	1.36558	0.00134679	0.00398797	TRUE	2.39925
sp|Q99KQ4|NAMPT_MOUSE	NAMPT	5	1.12476	0.92942	0.00138921	0.0040997	TRUE	2.38725
sp|Q9DAR7|DCPS_MOUSE	DCPS	3	1.78555	1.28835	0.00140108	0.00412776	TRUE	2.38429
sp|Q60953|PML_MOUSE	PML	2	1.30772	1.61013	0.0014064	0.00412954	TRUE	2.3841
sp|Q80VD1|FA98B_MOUSE	FAM98B	3	1.14703	1.34703	0.00140477	0.00412954	TRUE	2.3841
sp|Q99LB7|SARDH_MOUSE	SARDH	2	2.75428	1.73056	0.00141198	0.00413898	TRUE	2.38311
sp|Q99KK2|NEUA_MOUSE	CMAS	3	0.949857	1.258	0.0014278	0.00417835	TRUE	2.37899
sp|P35278|RAB5C_MOUSE	RAB5C	2	1.61643	2.12453	0.00146248	0.00427269	TRUE	2.3693
sp|P30115|GSTA3_MOUSE	GSTA3	13	0.967598	1.65852	0.00151451	0.00439536	TRUE	2.35701
sp|Q99P88|NU155_MOUSE	NUP155	3	1.59032	1.33387	0.0016984	0.00489655	TRUE	2.31011
sp|P29416|HEXA_MOUSE	HEXA	2	2.36059	1.5556	0.00177496	0.00510884	TRUE	2.29168
sp|Q9D880|TIM50_MOUSE	TIMM50	2	1.42182	1.69066	0.00180538	0.00518788	TRUE	2.28501
sp|Q8BLF1|NCEH1_MOUSE	NCEH1	4	2.01528	1.71456	0.00190272	0.00544077	TRUE	2.26434
sp|Q8BUR4|DOCK1_MOUSE	DOCK1	2	1.67024	1.63286	0.00218265	0.00618064	TRUE	2.20897
sp|P08074|CBR2_MOUSE	CBR2	16	1.0214	0.947859	0.00227392	0.00641833	TRUE	2.19258
sp|P63005|LIS1_MOUSE	PAFAH1B1	2	1.20216	1.54418	0.00233447	0.00656805	TRUE	2.18256
sp|Q91V64|ISOC1_MOUSE	ISOC1	3	0.902937	1.16794	0.00235766	0.00662265	TRUE	2.17897
sp|Q9CXZ1|NDUS4_MOUSE	NDUFS4	4	1.26788	1.1243	0.00236484	0.00663217	TRUE	2.17834
sp|Q8R0N6|HOT_MOUSE	ADHFE1	3	0.992388	1.2053	0.00238221	0.00667018	TRUE	2.17586
sp|P14115|RL27A_MOUSE	RPL27A	8	1.30349	1.60721	0.00241382	0.00673713	TRUE	2.17152
sp|O55111|DSG2_MOUSE	DSG2	2	1.13979	1.48924	0.00244987	0.00682686	TRUE	2.16578
sp|P31001|DESM_MOUSE	DES	2	2.29832	1.4054	0.00245878	0.00682995	TRUE	2.16558
sp|P27573|MYP0_MOUSE	MPZ	4	3.09079	2.55265	0.0025171	0.00698087	TRUE	2.15609
sp|Q3TMP8|TM38A_MOUSE	TMEM38A	3	0.896821	1.11106	0.00258818	0.00715531	TRUE	2.14537
sp|Q3UIA2|RHG17_MOUSE	ARHGAP17	2	2.382	2.02666	0.0026391	0.00728458	TRUE	2.1376
sp|Q8CAY6|THIC_MOUSE	ACAT2	3	1.75566	1.51204	0.0026493	0.00728974	TRUE	2.13729
sp|Q9ERN0|SCAM2_MOUSE	SCAMP2	2	0.9661	1.37646	0.00267988	0.00735967	TRUE	2.13314
sp|P50404|SFTPD_MOUSE	SFTPD	2	2.45511	1.65538	0.00277433	0.00759792	TRUE	2.11931
sp|Q01730|RSU1_MOUSE	RSU1	3	1.22046	1.25067	0.00284063	0.00776734	TRUE	2.10973
sp|P63082|VATL_MOUSE	ATP6V0C	4	1.14055	1.00644	0.00301618	0.00822169	TRUE	2.08504
sp|Q62348|TSN_MOUSE	TSN	4	0.949781	0.934694	0.00313979	0.00853203	TRUE	2.06895
sp|P60122|RUVB1_MOUSE	RUVBL1	3	1.16194	1.74655	0.00320329	0.0086911	TRUE	2.06093
sp|Q6A4J8|UBP7_MOUSE	USP7	3	1.70084	1.4444	0.00372234	0.0100371	TRUE	1.99839
sp|P61164|ACTZ_MOUSE:sp|Q8R5C5|ACTY_MOUSE	ACTR1A;ACTR1B	3	1.07512	1.1585	0.00396812	0.0106343	TRUE	1.97329
sp|Q3TL44|NLRX1_MOUSE	NLRX1	3	1.39051	1.12268	0.00407208	0.0108465	TRUE	1.96471
sp|Q8BU33|HACL2_MOUSE	ILVBL	2	1.8606	1.52184	0.00416191	0.0110689	TRUE	1.9559
sp|Q9DC61|MPPA_MOUSE	PMPCA	2	1.53864	1.38738	0.00426365	0.0113051	TRUE	1.94672
sp|Q91VU0|FAM3C_MOUSE	FAM3C	2	1.79369	1.31022	0.00438855	0.0116012	TRUE	1.9355
sp|Q91VM5|RMXL1_MOUSE	RBMXL1	2	1.89819	3.56187	0.00444803	0.011723	TRUE	1.93096
sp|Q3UNZ8|QORL2_MOUSE	CRYZL2	2	1.772	1.96081	0.00489524	0.012767	TRUE	1.89391
sp|P68368|TBA4A_MOUSE:sp|P68369|TBA1A_MOUSE	TUBA4A;TUBA1A	2	1.31521	1.33134	0.00489469	0.012767	TRUE	1.89391
sp|Q80VA0|GALT7_MOUSE	GALNT7	2	1.57129	1.99951	0.00493107	0.0128413	TRUE	1.89139
sp|Q7TMB8|CYFP1_MOUSE:sp|Q5SQX6|CYFP2_MOUSE	CYFIP1;CYFIP2	5	0.830136	0.991702	0.00494132	0.0128471	TRUE	1.89119
sp|Q61292|LAMB2_MOUSE	LAMB2	14	0.892406	1.09547	0.00502261	0.0129449	TRUE	1.8879
sp|O88587|COMT_MOUSE	COMT	3	1.46994	1.14102	0.00515616	0.01325	TRUE	1.87778
sp|P97742|CPT1A_MOUSE	CPT1A	3	2.3267	1.04686	0.00524623	0.013442	TRUE	1.87154
sp|Q9QZB7|ARP10_MOUSE	ACTR10	2	1.20511	1.50112	0.00531165	0.0135898	TRUE	1.86679
sp|Q922Q4|P5CR2_MOUSE:sp|Q922W5|P5CR1_MOUSE	PYCR2;PYCR1	3	1.05903	1.27666	0.00533278	0.0136239	TRUE	1.8657
sp|Q8K1B8|URP2_MOUSE	FERMT3	2	2.24193	2.82192	0.0055929	0.0142055	TRUE	1.84754
sp|Q9CQD1|RAB5A_MOUSE	RAB5A	2	1.20379	1.27239	0.00570387	0.0144663	TRUE	1.83964
sp|Q6A028|SWP70_MOUSE	SWAP70	3	0.986334	1.04208	0.00606892	0.0153035	TRUE	1.81521
sp|Q6PDQ2|CHD4_MOUSE	CHD4	2	1.54002	1.46743	0.00632732	0.0158864	TRUE	1.79897
sp|P62317|SMD2_MOUSE	SNRPD2	2	1.63009	1.50617	0.0064395	0.0160758	TRUE	1.79383
sp|P28352|APEX1_MOUSE	APEX1	2	2.2586	1.48541	0.00654724	0.0162834	TRUE	1.78825
sp|Q9JMH6|TRXR1_MOUSE	TXNRD1	2	0.840977	1.39153	0.00655058	0.0162834	TRUE	1.78825
sp|P50446|K2C6A_MOUSE	KRT6A	2	1.41126	1.34933	0.00673779	0.0166541	TRUE	1.77848
sp|P49817|CAV1_MOUSE	CAV1	2	0.95018	1.23593	0.00711807	0.0175199	TRUE	1.75647
sp|Q9D024|CCD47_MOUSE	CCDC47	3	1.0532	0.930929	0.00762543	0.0186376	TRUE	1.72961
sp|Q8BPU7|ELMO1_MOUSE	ELMO1	6	0.846808	0.712492	0.00783748	0.0191025	TRUE	1.71891
sp|P13634|CAH1_MOUSE	CA1	3	1.41421	1.83	0.00793975	0.019298	TRUE	1.71449
sp|P34884|MIF_MOUSE	MIF	2	1.57159	1.15859	0.00797999	0.0193689	TRUE	1.7129
sp|P35550|FBRL_MOUSE	FBL	4	2.44105	3.56434	0.00806696	0.0195529	TRUE	1.70879
sp|O70439|STX7_MOUSE	STX7	2	2.2248	4.51504	0.00820366	0.0198019	TRUE	1.70329
sp|Q61166|MARE1_MOUSE	MAPRE1	2	1.57	1.30812	0.00870261	0.0208339	TRUE	1.68123
sp|P49935|CATH_MOUSE	CTSH	3	1.23425	1.01081	0.00885538	0.0211706	TRUE	1.67427
sp|P62305|RUXE_MOUSE	SNRPE	2	1.01543	1.14325	0.00902533	0.0215475	TRUE	1.6666
sp|Q922Y1|UBXN1_MOUSE	UBXN1	2	1.28723	1.18288	0.00955426	0.0226251	TRUE	1.64541
sp|P60710|ACTB_MOUSE	ACTB	3	1.17798	1.96777	0.0107898	0.0252434	TRUE	1.59785
sp|Q04447|KCRB_MOUSE	CKB	3	1.31982	1.00272	0.0108048	0.0252449	TRUE	1.59783
sp|Q9Z1G3|VATC1_MOUSE	ATP6V1C1	2	1.18665	1.23258	0.011517	0.0267659	TRUE	1.57242
sp|Q8BH61|F13A_MOUSE	F13A1	3	1.10617	0.999149	0.0150577	0.0340891	TRUE	1.46738
sp|P34022|RANG_MOUSE	RANBP1	3	1.36616	0.864292	0.0151459	0.0342446	TRUE	1.46541
sp|P11590|MUP4_MOUSE:sp|P11591|MUP5_MOUSE	MUP4;MUP5	8	1.18612	1.20456	0.0162421	0.0365342	TRUE	1.4373
sp|Q7M6Y3|PICAL_MOUSE	PICALM	3	0.940775	0.913064	0.0174576	0.0388688	TRUE	1.4104
sp|Q8BYJ6|TBCD4_MOUSE	TBC1D4	3	0.964101	0.979372	0.0176794	0.0393124	TRUE	1.40547
sp|Q925I1|ATAD3_MOUSE	ATAD3	3	0.827144	0.872427	0.0180182	0.0399643	TRUE	1.39833
sp|Q9QZJ6|MFAP5_MOUSE	MFAP5	2	1.40227	2.66398	0.0186346	0.041227	TRUE	1.38482
sp|Q9QY81|PO210_MOUSE	NUP210	2	1.12905	1.49994	0.0193285	0.0427081	TRUE	1.36949
sp|Q01339|APOH_MOUSE	APOH	2	1.0308	1.26464	0.0203622	0.0446541	TRUE	1.35014
sp|Q8BGS7|CEPT1_MOUSE	CEPT1	2	0.846114	1.04096	0.020361	0.0446541	TRUE	1.35014
sp|Q07797|LG3BP_MOUSE	LGALS3BP	2	1.77084	1.14984	0.022168	0.0481913	TRUE	1.31703
sp|Q5M8N4|D39U1_MOUSE	SDR39U1	5	-1.10302	-0.653976	0.0229152	0.0497538	TRUE	-1.30317
sp|P40237|CD82_MOUSE	CD82	2	-0.841994	-1.09479	0.0178108	0.0395545	TRUE	-1.4028
sp|O55234|PSB5_MOUSE	PSMB5	7	-0.918182	-1.02308	0.0166564	0.0373224	TRUE	-1.42803
sp|Q99JW5|EPCAM_MOUSE	EPCAM	5	-0.921492	-1.08528	0.0129414	0.0296822	TRUE	-1.5275
sp|P61087|UBE2K_MOUSE	UBE2K	2	-0.933948	-1.08247	0.0123784	0.0285781	TRUE	-1.54397
sp|P05132|KAPCA_MOUSE:sp|P68181|KAPCB_MOUSE	PRKACA;PRKACB	2	-0.830685	-1.20771	0.00963908	0.0227951	TRUE	-1.64216
sp|P08226|APOE_MOUSE	APOE	11	-1.33218	-1.30865	0.00946665	0.022509	TRUE	-1.64764
sp|Q924M7|MPI_MOUSE	MPI	5	-1.24571	-1.40705	0.00942115	0.0224313	TRUE	-1.64915
sp|Q8C790|F221A_MOUSE	FAM221A	3	-1.16136	-1.03796	0.00857998	0.0206226	TRUE	-1.68566
sp|O70570|PIGR_MOUSE	PIGR	3	-0.876383	-1.27562	0.00813606	0.0196659	TRUE	-1.70629
sp|P46656|ADX_MOUSE	FDX1	2	-1.18819	-1.37588	0.00785143	0.0191099	TRUE	-1.71874
sp|Q571E4|GALNS_MOUSE	GALNS	3	-1.01639	-1.08265	0.00720216	0.0176771	TRUE	-1.75259
sp|Q8K354|CBR3_MOUSE	CBR3	3	-1.08513	-0.972249	0.00688839	0.0170024	TRUE	-1.76949
sp|Q99L20|GSTT3_MOUSE	GSTT3	5	-0.868811	-0.775266	0.00642147	0.0160758	TRUE	-1.79383
sp|Q8BSY0|ASPH_MOUSE	ASPH	4	-1.01351	-0.933369	0.00630845	0.0158618	TRUE	-1.79965
sp|Q9WUP7|UCHL5_MOUSE	UCHL5	2	-1.08984	-1.82723	0.00583236	0.0147495	TRUE	-1.83122
sp|Q8K370|ACD10_MOUSE	ACAD10	6	-1.09818	-1.13195	0.00500625	0.0129408	TRUE	-1.88804
sp|Q3U2P1|SC24A_MOUSE	SEC24A	5	-0.883697	-0.815247	0.00494797	0.0128471	TRUE	-1.89119
sp|Q9DBE8|ALG2_MOUSE	ALG2	4	-0.8259	-0.90976	0.00390031	0.0104686	TRUE	-1.98011
sp|Q60692|PSB6_MOUSE	PSMB6	3	-0.901107	-1.07017	0.00382607	0.0102851	TRUE	-1.98779
sp|Q8K221|ARFP2_MOUSE	ARFIP2	3	-0.870461	-1.57376	0.00366638	0.0099168	TRUE	-2.00363
sp|Q9JKN1|ZNT7_MOUSE	SLC30A7	2	-1.36729	-1.41907	0.00264837	0.00728974	TRUE	-2.13729
sp|P22599|A1AT2_MOUSE	SERPINA1B	3	-1.83643	-1.16084	0.00232504	0.00655205	TRUE	-2.18362
sp|P15626|GSTM2_MOUSE:sp|P10649|GSTM1_MOUSE	GSTM2;GSTM1	3	-1.52638	-3.12351	0.00217685	0.00617422	TRUE	-2.20942
sp|Q9CYR6|AGM1_MOUSE	PGM3	6	-0.991479	-0.866966	0.00202788	0.00576103	TRUE	-2.2395
sp|Q8CHP8|PGP_MOUSE	PGP	3	-1.16565	-1.22498	0.00202645	0.00576103	TRUE	-2.2395
sp|Q8R180|ERO1A_MOUSE	ERO1A	4	-1.20103	-1.02286	0.00200226	0.00570677	TRUE	-2.24361
sp|Q8R086|SUOX_MOUSE	SUOX	2	-2.1928	-1.7494	0.00181319	0.00520177	TRUE	-2.28385
sp|Q8R0Y6|AL1L1_MOUSE:sp|Q8K009|AL1L2_MOUSE	ALDH1L1;ALDH1L2	2	-1.49362	-1.7494	0.00158145	0.00457445	TRUE	-2.33966
sp|P18761|CAH6_MOUSE	CA6	26	-1.88216	-2.44396	0.00122643	0.00366881	TRUE	-2.43548
sp|P15626|GSTM2_MOUSE	GSTM2	9	-1.60084	-1.74927	0.000986436	0.00299698	TRUE	-2.52332
sp|Q921L3|TMCO1_MOUSE	TMCO1	2	-0.923507	-1.7679	0.000770482	0.00240346	TRUE	-2.61916
sp|Q6PA06|ATLA2_MOUSE	ATL2	4	-1.21341	-1.27981	0.000761989	0.00238183	TRUE	-2.62309
sp|Q78XF5|OSTC_MOUSE	OSTC	3	-0.88658	-1.29238	0.000647544	0.00204919	TRUE	-2.68842
sp|P68372|TBB4B_MOUSE:sp|Q9D6F9|TBB4A_MOUSE:sp|Q9ERD7|TBB3_MOUSE:sp|Q922F4|TBB6_MOUSE	TUBB4B;TUBB4A;TUBB3;TUBB6	2	-2.53466	-1.72512	0.00045268	0.00148908	TRUE	-2.82708
sp|O70228|ATP9A_MOUSE	ATP9A	3	-1.61866	-1.92761	0.000415091	0.00137058	TRUE	-2.86309
sp|Q9D662|SC23B_MOUSE:sp|Q01405|SC23A_MOUSE	SEC23B;SEC23A	3	-0.903688	-1.36701	0.000365948	0.00121983	TRUE	-2.9137
sp|Q78JW9|UBFD1_MOUSE	UBFD1	4	-1.02287	-1.24939	0.000362059	0.00120917	TRUE	-2.91751
sp|E9QAT4|SC16A_MOUSE	SEC16A	13	-1.21142	-1.19195	0.000282857	0.000959301	TRUE	-3.01805
sp|O88746|TOM1_MOUSE	TOM1	6	-1.65732	-1.06423	0.000258712	0.000887739	TRUE	-3.05171
sp|P97872|FMO5_MOUSE	FMO5	10	-1.32499	-1.13728	0.000237402	0.000817822	TRUE	-3.08734
sp|Q922Q9|CHID1_MOUSE	CHID1	4	-1.75725	-2.51463	0.000232766	0.000803434	TRUE	-3.09505
sp|P35276|RAB3D_MOUSE:sp|P63011|RAB3A_MOUSE	RAB3D;RAB3A	2	-1.51302	-1.95311	0.00019511	0.000685627	TRUE	-3.16391
sp|Q9CR09|UFC1_MOUSE	UFC1	3	-1.05774	-1.45662	0.000176532	0.000627909	TRUE	-3.2021
sp|Q9QY76|VAPB_MOUSE	VAPB	4	-1.12602	-1.27823	0.000171897	0.000612668	TRUE	-3.21277
sp|Q5SSZ5|TENS3_MOUSE	TNS3	2	-1.88623	-2.0241	0.000146272	0.000526701	TRUE	-3.27844
sp|P99027|RLA2_MOUSE	RPLP2	4	-0.874437	-1.30387	0.00013976	0.000505331	TRUE	-3.29642
sp|P20060|HEXB_MOUSE	HEXB	13	-1.02689	-1.27201	0.000129193	0.000472001	TRUE	-3.32606
sp|Q9DCF9|SSRG_MOUSE	SSR3	2	-1.8322	-2.2056	8.73443e-05	0.000329424	TRUE	-3.48225
sp|Q60759|GCDH_MOUSE	GCDH	7	-0.986329	-1.55873	7.50516e-05	0.000286769	TRUE	-3.54247
sp|Q09200|B4GN1_MOUSE	B4GALNT1	5	-1.51713	-1.51297	6.63784e-05	0.000257566	TRUE	-3.58911
sp|Q61510|TRI25_MOUSE	TRIM25	3	-1.54962	-1.68837	6.48802e-05	0.000252312	TRUE	-3.59806
sp|Q9WVE8|PACN2_MOUSE	PACSIN2	5	-0.837567	-1.19579	6.29004e-05	0.000245157	TRUE	-3.61056
sp|P33267|CP2F2_MOUSE	CYP2F2	13	-1.66916	-1.6833	6.13191e-05	0.000241142	TRUE	-3.61773
sp|Q9D8S3|ARFG3_MOUSE	ARFGAP3	15	-0.873622	-1.41977	5.88689e-05	0.000232552	TRUE	-3.63348
sp|Q8BVI4|DHPR_MOUSE	QDPR	8	-0.907797	-1.15253	5.50517e-05	0.000220459	TRUE	-3.65667
sp|P29699|FETUA_MOUSE	AHSG	2	-3.59084	-2.43444	5.44543e-05	0.000219574	TRUE	-3.65842
sp|Q8VCT4|EST1D_MOUSE	CES1D	28	-1.10783	-1.48112	5.19267e-05	0.000211822	TRUE	-3.67403
sp|Q61024|ASNS_MOUSE	ASNS	7	-1.38391	-1.08754	4.05367e-05	0.000168903	TRUE	-3.77236
sp|Q9QXT0|CNPY2_MOUSE	CNPY2	7	-0.882945	-1.05122	3.59875e-05	0.00015286	TRUE	-3.81571
sp|Q99KV1|DJB11_MOUSE	DNAJB11	10	-0.855222	-1.44009	3.05799e-05	0.000132463	TRUE	-3.87791
sp|O09117|SYPL1_MOUSE	SYPL1	4	-0.938639	-1.42881	2.72701e-05	0.000119009	TRUE	-3.92442
sp|Q3U4I7|PYRD2_MOUSE	PYROXD2	7	-0.846983	-1.07074	1.88668e-05	8.37991e-05	TRUE	-4.07676
sp|P19096|FAS_MOUSE	FASN	40	-1.04129	-1.12666	1.66089e-05	7.45271e-05	TRUE	-4.12769
sp|Q99JX4|EIF3M_MOUSE	EIF3M	10	-0.936038	-0.877612	1.49174e-05	6.7456e-05	TRUE	-4.17098
sp|Q9ERR7|SEP15_MOUSE	SELENOF	4	-1.47795	-1.80707	1.44211e-05	6.58928e-05	TRUE	-4.18116
sp|Q9CPU0|LGUL_MOUSE	GLO1	5	-1.00723	-1.3174	1.34444e-05	6.18247e-05	TRUE	-4.20884
sp|Q8BTY8|SCFD2_MOUSE	SCFD2	6	-1.50849	-1.2796	1.15347e-05	5.34015e-05	TRUE	-4.27245
sp|Q3UUY6|PROM2_MOUSE	PROM2	31	-1.17669	-1.72389	1.11705e-05	5.19904e-05	TRUE	-4.28408
sp|P60843|IF4A1_MOUSE:sp|P10630|IF4A2_MOUSE:sp|Q91VC3|IF4A3_MOUSE	EIF4A1;EIF4A2;EIF4A3	6	-0.864579	-1.24341	1.02028e-05	4.8519e-05	TRUE	-4.31409
sp|Q9JHQ5|LZTL1_MOUSE	LZTFL1	2	-1.61921	-2.54451	4.95439e-06	2.4772e-05	TRUE	-4.60604
sp|Q8VE47|UBA5_MOUSE	UBA5	13	-1.10182	-0.852832	4.63919e-06	2.33965e-05	TRUE	-4.63085
sp|Q31125|S39A7_MOUSE	SLC39A7	5	-1.48009	-1.85199	2.98677e-06	1.52832e-05	TRUE	-4.81579
sp|Q6UGQ3|SG2B2_MOUSE	SCGB2B2	13	-1.33022	-1.41514	2.19169e-06	1.14491e-05	TRUE	-4.94123
sp|A2AEP0|OBP1B_MOUSE	OBP1B	16	-2.46121	-2.60087	2.0447e-06	1.07454e-05	TRUE	-4.96878
sp|Q8BM55|TM214_MOUSE	TMEM214	10	-1.11335	-1.02418	2.00277e-06	1.05568e-05	TRUE	-4.97647
sp|Q8BTY1|KAT1_MOUSE	KYAT1	8	-1.10161	-1.21142	1.98196e-06	1.04786e-05	TRUE	-4.9797
sp|Q60829|PPR1B_MOUSE	PPP1R1B	3	-2.07243	-2.56403	1.8462e-06	9.82019e-06	TRUE	-5.00788
sp|Q91YI0|ARLY_MOUSE	ASL	14	-0.86545	-1.07947	1.83148e-06	9.7716e-06	TRUE	-5.01003
sp|Q9DBL7|COASY_MOUSE	COASY	7	-1.09669	-1.33222	1.72255e-06	9.24682e-06	TRUE	-5.03401
sp|P70695|F16P2_MOUSE	FBP2	7	-1.03997	-1.47517	1.55694e-06	8.40938e-06	TRUE	-5.07524
sp|Q921X9|PDIA5_MOUSE	PDIA5	15	-0.882276	-0.962257	1.43107e-06	7.75347e-06	TRUE	-5.1105
sp|Q9QXF8|GNMT_MOUSE	GNMT	5	-1.89471	-2.69989	1.41273e-06	7.67786e-06	TRUE	-5.11476
sp|Q91V04|TRAM1_MOUSE	TRAM1	6	-1.13777	-1.3749	1.38743e-06	7.56385e-06	TRUE	-5.12126
sp|P70277|SIA7B_MOUSE	ST6GALNAC2	6	-1.63785	-1.50924	1.29812e-06	7.14377e-06	TRUE	-5.14607
sp|Q8VCT4|EST1D_MOUSE:sp|P23953|EST1C_MOUSE	CES1D;CES1C	2	-1.3278	-3.21307	1.27718e-06	7.05068e-06	TRUE	-5.15177
sp|Q9CZ42|NNRD_MOUSE	NAXD	12	-0.853304	-1.11946	9.36587e-07	5.3043e-06	TRUE	-5.27537
sp|Q9CYN2|SPCS2_MOUSE	SPCS2	15	-0.830559	-1.26898	8.10589e-07	4.66622e-06	TRUE	-5.33103
sp|P36368|EGFB2_MOUSE	EGFBP2	2	-4.58163	-4.29412	7.53498e-07	4.3808e-06	TRUE	-5.35845
sp|P55096|ABCD3_MOUSE	ABCD3	17	-1.11787	-1.27271	7.29676e-07	4.27068e-06	TRUE	-5.3695
sp|P06801|MAOX_MOUSE	ME1	12	-1.43844	-1.3123	7.2104e-07	4.2343e-06	TRUE	-5.37322
sp|Q91Z53|GRHPR_MOUSE	GRHPR	14	-0.831611	-0.888805	5.85537e-07	3.47352e-06	TRUE	-5.45923
sp|O54818|TPD53_MOUSE	TPD52L1	3	-1.8195	-2.14647	5.81137e-07	3.45915e-06	TRUE	-5.46103
sp|Q8BTZ7|GMPPB_MOUSE	GMPPB	9	-1.02244	-2.11139	5.06847e-07	3.06914e-06	TRUE	-5.51298
sp|O35215|DOPD_MOUSE	DDT	10	-1.0403	-1.06837	4.57644e-07	2.80027e-06	TRUE	-5.5528
sp|Q9CQY5|MAGT1_MOUSE	MAGT1	6	-0.83859	-1.56266	3.69101e-07	2.31515e-06	TRUE	-5.63542
sp|P14576|SRP54_MOUSE	SRP54	15	-1.5153	-1.19084	3.25248e-07	2.07732e-06	TRUE	-5.6825
sp|Q8BP47|SYNC_MOUSE	NARS1	14	-1.16293	-1.37808	2.34982e-07	1.55177e-06	TRUE	-5.80917
sp|P70302|STIM1_MOUSE	STIM1	5	-1.35468	-1.72175	2.05855e-07	1.38556e-06	TRUE	-5.85837
sp|Q9Z211|PX11A_MOUSE	PEX11A	2	-2.04276	-3.35969	1.97731e-07	1.33602e-06	TRUE	-5.87419
sp|O70310|NMT1_MOUSE	NMT1	12	-1.08209	-1.19477	1.7671e-07	1.21272e-06	TRUE	-5.91624
sp|Q3TDQ1|STT3B_MOUSE	STT3B	8	-0.946052	-1.34075	4.29422e-08	3.31665e-07	TRUE	-6.4793
sp|Q61646|HPT_MOUSE	HP	12	-1.67981	-1.80102	4.31959e-08	3.31665e-07	TRUE	-6.4793
sp|Q9CZD3|GARS_MOUSE	GARS1	9	-1.22883	-1.251	3.5234e-08	2.77746e-07	TRUE	-6.55635
sp|Q9DAK9|PHP14_MOUSE	PHPT1	2	-4.6085	-4.02958	3.38009e-08	2.68871e-07	TRUE	-6.57046
sp|Q99L88|SNTB1_MOUSE	SNTB1	9	-1.39935	-1.32427	1.40757e-08	1.17859e-07	TRUE	-6.92864
sp|Q91WT8|RBM47_MOUSE	RBM47	9	-1.73229	-1.41752	9.32632e-09	8.07973e-08	TRUE	-7.0926
sp|P63323|RS12_MOUSE	RPS12	12	-0.83165	-1.12297	8.12637e-09	7.18239e-08	TRUE	-7.14373
sp|Q8K009|AL1L2_MOUSE	ALDH1L2	9	-1.75429	-1.4708	7.95642e-09	7.06788e-08	TRUE	-7.15071
sp|Q64674|SPEE_MOUSE	SRM	10	-1.45981	-1.30407	1.28127e-09	1.28127e-08	TRUE	-7.89236
sp|Q8C1A5|THOP1_MOUSE	THOP1	11	-1.29138	-1.24082	1.1605e-09	1.17392e-08	TRUE	-7.93036
sp|Q9D958|SPCS1_MOUSE	SPCS1	9	-1.03932	-1.4725	8.48298e-10	8.78416e-09	TRUE	-8.0563
sp|Q8R0F9|S14L4_MOUSE	SEC14L4	11	-2.25249	-2.99492	8.17127e-10	8.51174e-09	TRUE	-8.06998
sp|Q99MZ7|PECR_MOUSE	PECR	15	-0.862488	-1.09458	7.7869e-10	8.20909e-09	TRUE	-8.08571
sp|Q9D8V7|SC11C_MOUSE	SEC11C	9	-1.16126	-1.48139	3.95917e-10	4.27688e-09	TRUE	-8.36887
sp|O88428|PAPS2_MOUSE	PAPSS2	8	-1.29702	-1.60869	3.23457e-10	3.62401e-09	TRUE	-8.44081
sp|Q922R8|PDIA6_MOUSE	PDIA6	15	-0.879763	-1.12297	1.47323e-10	1.79038e-09	TRUE	-8.74705
sp|Q8BND5|QSOX1_MOUSE	QSOX1	11	-1.70162	-1.48248	1.46861e-10	1.79038e-09	TRUE	-8.74705
sp|Q9JI02|S2B20_MOUSE	SCGB2B20	16	-1.21993	-1.54767	6.82975e-11	8.66091e-10	TRUE	-9.06244
sp|Q3LHH8|ESP1_MOUSE	ESP1	3	-3.20667	-3.60091	6.19225e-11	7.9098e-10	TRUE	-9.10183
sp|P30416|FKBP4_MOUSE	FKBP4	10	-1.72929	-1.5082	4.55187e-11	5.85719e-10	TRUE	-9.23231
sp|Q9Z2I8|SUCB2_MOUSE	SUCLG2	11	-1.38484	-1.89092	3.40077e-11	4.61345e-10	TRUE	-9.33597
sp|P81117|NUCB2_MOUSE	NUCB2	28	-1.11098	-1.83914	1.89496e-11	2.67434e-10	TRUE	-9.57278
sp|Q91V76|CK054_MOUSE	sp|Q91V76|CK054_MOUSE	11	-1.28365	-1.4771	1.68796e-11	2.42126e-10	TRUE	-9.61596
sp|Q9JLJ2|AL9A1_MOUSE	ALDH9A1	15	-1.00768	-2.03613	1.07931e-11	1.60067e-10	TRUE	-9.7957
sp|P02089|HBB2_MOUSE	HBB-B2	2	-7.08656	-5.41622	9.99828e-12	1.49547e-10	TRUE	-9.82522
sp|P28665|MUG1_MOUSE	MUG1	10	-2.8769	-1.84189	3.74472e-12	5.90395e-11	TRUE	-10.2289
sp|Q4KMM3|OXR1_MOUSE	OXR1	7	-1.9585	-2.07912	2.44522e-12	4.11117e-11	TRUE	-10.386
sp|P13707|GPDA_MOUSE	GPD1	12	-1.61418	-1.56022	2.11509e-12	3.5936e-11	TRUE	-10.4445
sp|Q9QZD8|DIC_MOUSE	SLC25A10	7	-1.3076	-2.15306	1.23572e-12	2.22939e-11	TRUE	-10.6518
sp|P59325|IF5_MOUSE	EIF5	11	-1.35987	-1.51943	7.05481e-13	1.34195e-11	TRUE	-10.8723
sp|P35276|RAB3D_MOUSE	RAB3D	9	-1.04444	-1.80778	3.39108e-13	6.6956e-12	TRUE	-11.1742
sp|A2ATU0|DHTK1_MOUSE	DHTKD1	6	-3.78077	-2.82219	9.4916e-14	2.02565e-12	TRUE	-11.6934
sp|O89001|CBPD_MOUSE	CPD	17	-1.36355	-1.35523	9.12169e-14	1.97074e-12	TRUE	-11.7054
sp|P17563|SBP1_MOUSE	SELENBP1	20	-1.44958	-1.54924	9.6142e-19	4.20621e-17	TRUE	-16.3761
sp|Q61176|ARGI1_MOUSE	ARG1	8	-4.90679	-3.75452	2.31881e-27	2.70528e-25	TRUE	-24.5678
sp|Q9D3H2|OBP1A_MOUSE	OBP1A	60	-3.64917	-3.20422	1.293e-60	7.54251e-58	TRUE	-57.1225
sp|Q9Z1Q9|SYVC_MOUSE	VARS1	25	-2.96077	-3.18763	1.62694e-65	1.42358e-62	TRUE	-61.8466
