# Supplementary material for: Quantitative Changes in the Proteome of Chronically Inflamed Lacrimal Glands From a Sjögren's Disease Animal Model
Source: Invest Ophthalmol Vis Sci. 2025 Apr 17;66(4):44. doi: 10.1167/iovs.66.4.44 (PMC12013672; doi:10.1167/iovs.66.4.44)
Supplement: Supplement 4 [file iovs-66-4-44_s004.xlsx]

## Sheet: Table S4
Supplementary Table S4: Complete List of Differentially Detected Proteins
Protein ID	Gene/Protein Symbol	Peptide count	Log2 Fold-change	Effect Size	P-value	Adjusted P-value (or q-value)	Significant	Ranking = [SIGN(Log2 Foldchange) × -Log10(adjusted P-value)]
sp|P13597|ICAM1_MOUSE	ICAM1	2	3.43186	10.4182	1.02403e-25	1.22624e-22	TRUE	21.9114
sp|P19973|LSP1_MOUSE	LSP1	8	3.429	10.4095	1.12191e-25	1.22624e-22	TRUE	21.9114
sp|Q62314|TGON2_MOUSE	TGOLN2	2	3.19602	9.70224	1.47475e-22	9.40131e-20	TRUE	19.0268
sp|Q9QXY6|EHD3_MOUSE	EHD3	2	3.19084	9.68652	1.72028e-22	9.40131e-20	TRUE	19.0268
sp|Q62188|DPYL3_MOUSE	DPYSL3	4	3.13263	9.50979	9.55215e-22	4.1762e-19	TRUE	18.3792
sp|Q8R480|NUP85_MOUSE	NUP85	2	3.06436	9.30257	6.85486e-21	2.49745e-18	TRUE	17.6025
sp|Q9R1T4|SEPT6_MOUSE	SEPTIN6	2	3.05737	9.28132	8.36932e-21	2.498e-18	TRUE	17.6024
sp|Q04750|TOP1_MOUSE	TOP1	2	3.0511	9.26231	1.00024e-20	2.498e-18	TRUE	17.6024
sp|P16110|LEG3_MOUSE	LGALS3	2	3.05013	9.25934	1.02845e-20	2.498e-18	TRUE	17.6024
sp|Q8C3J5|DOCK2_MOUSE	DOCK2	13	3.00777	9.13077	3.40062e-20	7.43375e-18	TRUE	17.1288
sp|E9Q555|RN213_MOUSE	RNF213	4	2.98198	9.05248	6.98794e-20	1.38869e-17	TRUE	16.8574
sp|Q8K1I7|WIPF1_MOUSE	WIPF1	2	2.91066	8.83596	4.96224e-19	9.03955e-17	TRUE	16.0439
sp|Q8CFB4|GBP5_MOUSE	GBP5	4	2.73239	8.29478	5.43932e-17	9.14643e-15	TRUE	14.0387
sp|Q6A0D4|RFTN1_MOUSE	RFTN1	2	2.72552	8.27393	6.48059e-17	1.0119e-14	TRUE	13.9949
sp|Q8BK67|RCC2_MOUSE	RCC2	4	2.71045	8.22817	9.50451e-17	1.38512e-14	TRUE	13.8585
sp|Q8K1X4|NCKPL_MOUSE	NCKAP1L	3	2.66022	8.07569	3.35469e-16	4.58335e-14	TRUE	13.3388
sp|P16406|AMPE_MOUSE	ENPEP	3	2.60176	7.89823	1.41442e-15	1.71773e-13	TRUE	12.765
sp|O35955|PSB10_MOUSE	PSMB10	4	2.54192	7.71657	5.9749e-15	6.87427e-13	TRUE	12.1628
sp|Q69ZN7|MYOF_MOUSE	MYOF	5	2.51538	7.63601	1.12024e-14	1.16612e-12	TRUE	11.9333
sp|Q8BV49|IFIX_MOUSE	PYHIN1	3	2.48246	7.53606	2.422e-14	2.40658e-12	TRUE	11.6186
sp|P70429|EVL_MOUSE	EVL	4	2.43119	7.38043	7.88866e-14	7.49766e-12	TRUE	11.1251
sp|Q05144|RAC2_MOUSE	RAC2	4	2.38162	7.22996	2.41571e-13	2.20031e-11	TRUE	10.6575
sp|Q9Z2L7|CRLF3_MOUSE	CRLF3	2	2.29176	6.95715	1.73618e-12	1.51811e-10	TRUE	9.8187
sp|E9Q634|MYO1E_MOUSE	MYO1E	2	2.28619	6.94025	1.95705e-12	1.64543e-10	TRUE	9.78372
sp|E9Q2M9|WDFY4_MOUSE	WDFY4	3	2.23561	6.78669	5.73678e-12	4.64467e-10	TRUE	9.33305
sp|P19437|CD20_MOUSE	MS4A1	4	2.19503	6.66349	1.33696e-11	1.04378e-09	TRUE	8.98139
sp|Q9WUA3|PFKAP_MOUSE	PFKP	2	2.16294	6.5661	2.58249e-11	1.94666e-09	TRUE	8.71071
sp|Q8BG07|PLD4_MOUSE	PLD4	3	2.15244	6.5342	3.19746e-11	2.32988e-09	TRUE	8.63267
sp|P57784|RU2A_MOUSE	SNRPA1	4	2.1314	6.47035	4.88879e-11	3.44739e-09	TRUE	8.46251
sp|P41241|CSK_MOUSE	CSK	2	2.12786	6.4596	5.24913e-11	3.58581e-09	TRUE	8.44541
sp|Q8VCI0|PLBL1_MOUSE	PLBD1	4	2.1174	6.42784	6.47134e-11	4.28678e-09	TRUE	8.36787
sp|P18181|CD48_MOUSE	CD48	2	2.0807	6.31642	1.33845e-10	8.12736e-09	TRUE	8.09005
sp|P63280|UBC9_MOUSE	UBE2I	3	2.06959	6.2827	1.66374e-10	9.57088e-09	TRUE	8.01905
sp|P04370|MBP_MOUSE	MBP	3	2.06633	6.27282	1.77284e-10	9.93702e-09	TRUE	8.00274
sp|O08900|IKZF3_MOUSE	IKZF3	2	2.05737	6.2456	2.11091e-10	1.15361e-08	TRUE	7.93794
sp|O08784|TCOF_MOUSE	TCOF1	2	2.05279	6.23171	2.3069e-10	1.20069e-08	TRUE	7.92057
sp|Q7TPD0|INT3_MOUSE	INTS3	2	2.05279	6.23171	2.3069e-10	1.20069e-08	TRUE	7.92057
sp|Q9CWL8|CTBL1_MOUSE	CTNNBL1	2	2.03056	6.16422	3.54159e-10	1.79778e-08	TRUE	7.74526
sp|Q62189|SNRPA_MOUSE	SNRPA	2	2.02944	6.16081	3.61859e-10	1.79778e-08	TRUE	7.74526
sp|Q9Z0W3|NU160_MOUSE	NUP160	3	2.02661	6.15224	3.8198e-10	1.85557e-08	TRUE	7.73152
sp|Q9WVQ5|MTNB_MOUSE	APIP	5	-2.07115	-6.28743	1.61382e-10	9.53461e-09	TRUE	-8.0207
sp|Q9JJA2|COG8_MOUSE	COG8	3	-2.1046	-6.38898	8.34952e-11	5.21487e-09	TRUE	-8.28276
sp|P15535|B4GT1_MOUSE	B4GALT1	4	-2.53056	-7.6821	7.82523e-15	8.55298e-13	TRUE	-12.0679
sp|Q99N80|SYTL1_MOUSE	SYTL1	3	-2.63693	-8.00501	5.97307e-16	7.68067e-14	TRUE	-13.1146
